# Supplementary material for: Violations of the right to food during deprivation of liberty: a global socio-legal assessment of United Nations Human Rights Treaty Bodies and the European Committee for the Prevention of Torture and Inhuman or Degrading Treatment or Punishment mission reporting on selected prisons since 2015
Source: BMC Public Health. 2025 Nov 6;25:3818. doi: 10.1186/s12889-025-25310-7 (PMC12590863; doi:10.1186/s12889-025-25310-7)
Supplement: Supplementary file 1 — Supplementary Material 1. [file 12889_2025_25310_MOESM1_ESM.xlsx]

## Sheet: CEDAW
Country	Results	Recommendations	Source	Year of publication	Category	Subcategory
Burundi	48. It is also concerned about the conditions of detained women, including overpopulation in prisons, (…) and inadequate access to adequate food and health care.	49. The Committee recommends that the State party: (b) ensuring adequate health facilities and services, as well as appropriate treatment, in particular for pregnant women and women detained with their children.	Convention on the Elimination of All Forms of Discrimination against Women (CEDAW) (2016). Concluding observations on the combined fifth and sixth Reports of Burundi [CEDAW/C/BDI/CO/5-6]. Geneva: United Nations.	2016	Vulnerable populations	women
Central African Republic	55. The Committee notes with concern reports of ill-treatment, overcrowding and food insecurity in places where women are deprived of liberty (…).	56. The Committee recommends that the State part: (b) Improve the conditions in detention facilities for women, in accordance with the United Nations Rules for the Treatment of Women Prisoners and Non custodial Measures for Women Offenders (the Bangkok Rules) and the United Nations Standard Minimum Rules for the Treatment of Prisoners (the Nelson Mandela Rules), and address overcrowding, food ins…	Convention on the Elimination of All Forms of Discrimination against Women (CEDAW) (2024). Concluding observations on the sixth periodic report of the Central African Republic [CEDAW/C/CAF/CO/6]. Geneva: United Nations.	2024	Vulnerable populations	women
Burkina Faso	46. It is concerned about the poor conditions of detention in which women are held, including overcrowding and a lack of access to food (...).	47. The Committee recommends that the State party implement the United Nations Rules for the Treatment of Women Prisoners and Non-custodial Measures for Women Offenders (the Bangkok Rules), guarantee the separation of detained women from convicts, ensure their access to adequate nutrition (...).	Convention on the Elimination of All Forms of Discrimination against Women (CEDAW) (2017). Concluding observations on the seventh periodic report of Burkina Faso [CEDAW/C/BFA/CO/7]. Geneva: United Nations.	2017	Vulnerable populations	women
Honduras	44. The Committee is concerned about the conditions of detention for women deprived of their liberty, including (…) their limited access to food (…) for them and their accompanying children.	45. The Committee recommends that the State party: (b) ensure that women deprived of their liberty and their accompanying children have adequate access to food (…), including those who are pregnant, accompanied by their children and women with disabilities	Convention on the Elimination of All Forms of Discrimination against Women (CEDAW) (2022). Concluding observations on the ninth periodic report of Honduras [CEDAW/C/HND/CO/9]. Geneva: United Nations.	2022	Vulnerable populations	women children living with their mothers
Niger	38. It is also concerned about the poor conditions of detention for women, including overcrowding and lack of access to food (…).	39. The Committee recommends that the State party implement the United Nations Rules for the Treatment of Women Prisoners and Non-custodial Measures for Women Offenders (the Bangkok Rules), guarantee the separation of detained women from convicts and ensure their access to adequate nutrition (...).	Convention on the Elimination of All Forms of Discrimination against Women (CEDAW) (2017). Concluding observations on the combined third and fourth periodic reports of the Niger [CEDAW/C/NER/CO/3-4]. Geneva: United Nations.	2017	Vulnerable populations	women
Yemen	45. The Committee is concerned that women detainees are deprived of their basic needs, including access to health care, food and hygiene, including for their accompanying children (…).		Convention on the Elimination of All Forms of Discrimination against Women (CEDAW) (2021). Concluding observations on the combined seventh and eighth periodic reports of Yemen [CEDAW/C/YEM/CO/7-8]. Geneva: United Nations.	2021	Vulnerable populations	women children living with their mothers

## Sheet: CAT
Country	Results	Recommendations	Source	Year of publication	Category	Subcategory
Afghanistan	29. (…) the Committee remains deeply concerned about the poor conditions of detention, including (…), food of a sufficient amount and quality (…).	30. The State party should: (c) Take effective measures to improve (...) the quality of food (…).	UN Committee against Torture (CAT) (2017). Concluding observations on the second periodic report of Afghanistan [CAT/C/AFG/CO/2]. Geneva: United Nations.	2017	Food and nutrition	quality of food quantity of food
Antigua and Barbuda		22. The State party should (…): (b) Promptly improve material conditions in detention facilities, including (…) guarantee prisoners access to adequate food and running water.	UN Committee against Torture (CAT) (2017). Concluding observations on Antigua and Barbuda in the absence of a report [CAT/C/ATG/CO/1]. Geneva: United Nations.	2017	Food and nutrition	access to food
Argentina	15. The Committee is also concerned about the effect of overcrowding on the deterioration of sanitary conditions, substandard food (…).		UN Committee against Torture (CAT) (2017). Concluding observations on the combined fifth and sixth periodic reports of Argentina [CAT/C/ARG/CO/5-6]. Geneva: United Nations.	2017	Food and nutrition	quality of food
Armenia	26. (...) it remains concerned at the poor material conditions in some prisons, especially Nubarashen, Vanadzor and Yerevan-Kentron prisons, including (...) the low quality of nutrition (...). The Committee is also concerned at reports that inmates rely on personal resources to improve their living conditions, including food, (...) from outside the prison, which leads to unequal conditions of det…		UN Committee against Torture (CAT) (2017). Concluding observations on the fourth periodic report of Armenia [CAT/C/ARM/CO/4]. Geneva: United Nations.	2017	Food and nutrition	quality of food food provision by external relatives
Bahrain	22. It is also concerned at reports of poor material and hygiene conditions in places of detention, including (...) lack of access to adequate quantities of food and to good quality food (…).	23. The State party should: (c) Ensure that detainees are provided with adequate material and hygiene conditions, including (…) adequate quantities of good quality food (…).	UN Committee against Torture (CAT) (2017). Concluding observations on the second and third periodic reports of Bahrain [CAT/C/BHR/CO/2-3]. Geneva: United Nations.	2017	Food and nutrition	quality of food quantity of food
Bangladesh	32. The Committee is seriously concerned: (c) About the very poor conditions of detention (...), as well as inadequate sanitary conditions, scarcity of food (...). (d) About the corruption in the prisons, including the extortion of inmates and their relatives by prison guards so that they can enjoy elementary services, the “mate” system whereby the more senior prisoners control others, including …	33. The State party should: (c) Urgently take measures to improve the material conditions in places of deprivation of liberty, including access to food of adequate quality and quantity (…).	UN Committee against Torture (CAT) (2019). Concluding observations on the initial report of Bangladesh [CAT/C/BGD/CO/1]. Geneva: United Nations.	2019	Food and nutrition Conditions and issues	quantity of food exploitation
Belgium	17. (...) the Committee notes with concern that overcrowding persists, with wide variations between prisons. (...) this can be explained by, inter alia: (d) (...) the Committee deplores the dilapidated state of prisons, which results in unhealthy detention conditions, (...) and a lack of appropriate food.		UN Committee against Torture (CAT) (2021). Concluding observations on the fourth periodic report of Belgium [CAT/C/BEL/CO/4]. Geneva: United Nations.	2021	Food and nutrition	quality of food quantity of food
Benin	22. The Committee is also concerned about: (b) the inadequate quality and insufficient quantity of food.	23. The State party should: (a) Improve material conditions in all places of detention, ensuring that prisoners (...), have access to nutritional and sufficient food (...). 33. The State party should: (e) Improve conditions of detention for minors (...) the quality, quantity and timeliness of food rations, and the availability of educational activities conducive to their future reintegration.	UN Committee against Torture (CAT) (2019). Concluding observations on the third periodic report of Benin [CAT/C/BEN/CO/3]. Geneva: United Nations.	2019	Food and nutrition	quality of food quantity of food
Bosnia and Herzegovina		23. The State party should (...): (b) Improve material conditions in prisons and police holding facilities, including with regard (...) guarantee detainees access to adequate food and water.	UN Committee against Torture (CAT) (2017). Concluding observations on the sixth periodic report of Bosnia and Herzegovina [CAT/C/BIH/CO/6]. Geneva: United Nations.	2017	Food and nutrition	quantity of food quality of food
Botswana	25. Furthermore, the law of the State party continues to allow for the use of reduced diet as a disciplinary measure in prison settings (...).	26. The Committee also calls upon the State party to immediately suspend the use of reduced diet as a disciplinary measure in all circumstances.	UN Committee against Torture (CAT) (2022). Concluding observations on the initial report of Botswana [CAT/C/BWA/CO/1]. Geneva: 2022.	2022	Conditions and issues	disciplinary measure
Brazil	21. (...) the Committee is concerned about reports of: (a) appalling conditions of detention – including for women, minors, persons with disabilities and lesbian, gay, bisexual and transgender persons – in most correctional facilities (...) access to drinking water and sufficient amounts of suitable food.	26. The State party should: (d) ensure that general living conditions, including those related to (…) nutrition and drinking water, apply to all prisoners without exception (...).	UN Committee against Torture (CAT) (2023). Concluding observations on the second periodic report of Brazil [CAT/C/BRA/CO/2]. Geneva: United Nations.	2023	Vulnerable populations	women LGBTQIA* minors persons with disabilities
Bulgaria	13. The Committee is concerned about: (a) (...) in Sofia, Burgas and Varna prisons, which have been described as unfit for habitation. The material conditions needing improvement include: (...) inadequate quantity and quality of food (...).	14. (...) the Committee recommends that the State party should: (d) Increase the budgetary allocations for basic amenities provided to detainees, such as: (...) an adequate quantity and quality of food (…).	UN Committee against Torture (CAT) (2017). Concluding observations on the sixth periodic report of Bulgaria [CAT/C/BGR/CO/6]. Geneva: United Nations.	2017	Food and nutrition	quality of food quantity of food
Burkina Faso	21. The Committee is concerned in particular about the appallingly unhygienic conditions (...), lack of adequate food (…).	22. (...) the Committee urges the State party to take all necessary measures to bring the conditions of detention at all places of deprivation of liberty into line, in practice, with the Nelson Mandela Rules, in particular, to: (a) Allocate a sufficient budget to the prison reform policy and improve material conditions of detention, ensuring that detainees have access to adequate and sufficient f…	UN Committee against Torture (CAT) (2019). Concluding observations on the second periodic report of Burkina Faso [CAT/C/BFA/CO/2]. Geneva: United Nations.	2019	Food and nutrition	quality of food quantity of food
Burundi	29. (...) the Committee remains deeply concerned at reports of overcrowding in some prisons and poor material conditions of detention in places of deprivation of liberty, in particular (...) the poor quality and insufficient quantity of the food and water provided (...).	30. The State party should: (b) Ensure that the basic needs of persons deprived of their liberty are met, in particular with regard to access to sufficient quantities of drinking water and food of adequate quality.	UN Committee against Torture (CAT) (2023). Concluding observations on the third periodic report of Burundi [CAT/C/BDI/CO/3]. Geneva: United Nations.	2023	Food and nutrition	quality of food quantity of food
Cameroon	20. It nonetheless remains deeply troubled by reports of chronic overcrowding in the prisons (...), which is caused chiefly by excessive reliance on and prolonged use of pretrial detention, and of the poor material conditions of detention in many places of deprivation of liberty, in particular (...) food and water of poor quality and in insufficient amounts (...).	21. In particular, the State party should: (b) ensure that the basic needs of persons deprived of their liberty, including those with disabilities, are met, in particular with regard to access to sufficient amounts of drinking water and food of suitable quality.	UN Committee against Torture (CAT) (2024). Concluding observations on the sixth periodic report of Cameroon [CAT/C/CMR/CO/6]. Geneva: United Nations.	2024	Food and nutrition	quality of food quantity of food
Canada	12. (…) the Committee remains concerned about reports of deplorable conditions in some police stations and other detention facilities, as well as insufficient food.	13. The State party should: (b) Urgently adopt practical measures to remedy any deficiencies related to general living conditions in police and other detention facilities, including those related to (…) access to sufficient food.	UN Committee against Torture (CAT) (2018). Concluding observations on the seventh periodic report of Canada [CAT/C/CAN/CO/7]. Geneva: United Nations.	2018	Food and nutrition	quantity of food quality of food
Chad	27. (...) the Committee remains deeply concerned at reports indicating overcrowding in some prisons and poor material conditions of detention in places of deprivation of liberty, in particular (...) the poor quality and insufficient quantity of the food and water provided (...).		UN Committee against Torture (CAT) (2022). Concluding observations on the second periodic report of Chad [CAT/C/TCD/CO/2]. Geneva: United Nations.	2022	Food and nutrition	quality of food quantity of food
Côte d’Ivoire	15. The Committee takes note of the steps taken by the State party to improve conditions in places of detention, including the (...) adoption of (...) Order No. 01/MJDHLP/DAP of 9 July 2015 setting out the daily rations of food and hygiene and personal care products to be provided to civilian detainees. The Committee remains very concerned (...), in particular (...) the poor quality and insuffici…	16. In particular, the State party should: (b) ensure that the basic needs of persons deprived of their liberty, including those with disabilities, are met, in particular with regard to access to sufficient quantities of drinking water and food of adequate quality.	UN Committee against Torture (CAT) (2024). Concluding observations on the initial report of Côte d’Ivoire [CAT/C/CIV/CO/1]. Geneva: United Nations.	2024	Food and nutrition	quality of food quantity of food
Cuba	22. [La Condesa prison in Mayabeque] Of particular concern are reports of overcrowding (...) malnutrition and insufficient drinking water and medicine; reports of a large number of hunger strikes (...).	23. The Committee urges the State party to: (b) Allocate the necessary resources to continue prison renovation and rehabilitation programmes, ensure inmates’ access to proper meals, drinking water (…).	UN Committee against Torture (CAT) (2022). Concluding observations on the third periodic report of Cuba [CAT/C/CUB/CO/3]. Geneva: United Nations.	2022	Conditions and issues	resistance others
Democratic Republic of the Congo	20. In particular, the Committee is concerned about: (b) (…) poor quality and insufficient quantity of food (…).	21. The State party should: (a) Improve physical conditions in all places of deprivation of liberty by ensuring that prisoners (...) have access to nutritious and sufficient food (…).	UN Committee against Torture (CAT) (2019). Concluding observations on the second periodic report of the Democratic Republic of the Congo [CAT/C/COD/CO/2]. Geneva: United Nations.	2019	Food and nutrition	quality of food quantity of food
Ecuador	19. (...) the Committee remains concerned about the reports that it received regarding: (a) Shortages of food and water: despite statements to the contrary by the delegation, there have been reports of detainees and even deceased persons showing signs of malnutrition, as well as inadequate hygiene and cleanliness; (e) The lack of security for women prisoners and the abuses they suffer, including …		UN Committee against Torture (CAT) (2024). Concluding observations on the eighth periodic report of Ecuador [CAT/C/ECU/CO/8]. Geneva: United Nations.	2024	Vulnerable populations Food and nutrition	women quality of food quantity of food access to food
Egypt	21. (...) the Committee remains concerned at reports indicating overcrowding and poor material conditions of detention in places of deprivation of liberty, such as the Badr Rehabilitation and Correctional Centre, in particular (...) the poor quality and insufficient quantity of the food and water provided (...).	22. It should, in particular: (b) guarantee that the basic needs of persons deprived of their liberty are satisfied, including with regard to water, sanitation and food (…).	UN Committee against Torture (CAT) (2023). Concluding observations on the fifth periodic report of Egypt [CAT/C/EGY/CO/5]. Geneva: United Nations.	2023	Food and nutrition	quality of food quantity of food
Ethiopia	34. (...) the Committee remains concerned at reports indicating overcrowding in some prisons, particularly following the armed conflict, and poor material conditions of detention in places of deprivation of liberty, in particular (...) the poor quality and insufficient quantity of the food and water provided (...).	35. The Committee calls on the State party to strengthen its efforts to bring conditions of detention, including with regard to access to food, clean water (...) into line with the United Nations Standard Minimum Rules for the Treatment of Prisoners (the Nelson Mandela Rules).	UN Committee against Torture (CAT) (2023). Concluding observations on the second periodic report of Ethiopia [CAT/C/ETH/CO/2]. Geneva: United Nations.	2023	Food and nutrition	quality of food quantity of food
Guatemala	12. (...) the Committee takes note with concern of the persistence of the practice known as talacha, whereby bribes are extorted from persons deprived of their liberty in exchange for the avoidance of physical punishment and/or as a condition for the provision of medical treatment, food or any other prison benefit (...). 20. (...) the State party continues to use police stations as long-term dete…	21. The State party should take steps, as a matter of urgency, to bring prison conditions into line with the United Nations Standard Minimum Rules for the Treatment of Prisoners (the Nelson Mandela rules), in particular, by: (d) Providing specific budget projections for the policy on prison reform and implementing plans for the construction, remodelling and expansion of detention centres while en…	UN Committee against Torture (CAT) (2018). Concluding observations on the seventh periodic report of Guatemala [CAT/C/GTM/CO/7]. Geneva: United Nations.	2018	Conditions and issues Food and nutrition	exploitation quantity of food
Honduras	18. It is nonetheless concerned about: (b) The major shortcomings in the material conditions, in the supply of food (…).		UN Committee against Torture (CAT) (2024). Concluding observations on the third periodic report of Honduras [CAT/C/HND/CO/3]. Geneva: United Nations.	2024	Food and nutrition	quantity of food
Iraq	24. (...) the Committee remains concerned about reports indicating overcrowding and poor material conditions of detention in places of deprivation of liberty, in particular (...) the poor quality of the food provided (…).		UN Committee against Torture (CAT) (2022). Concluding observations on the second periodic report of Iraq [CAT/C/IRQ/CO/2]. Geneva: United Nations.	2022	Food and nutrition	quality of food
Ireland	15. (...) the Committee is concerned that: (d) In-cell sanitation continues to be problematic as 56 persons still have to slop out and 1,539 prisoners are required to use toilet facilities in the presence of another inmate, in cells where prisoners also have to take their meals.	16. The State party should: (e) (…) improve in-cell sanitation in all facilities that require it and ensure privacy in the use of toilet facilities and their separation from places where prisoners take meals.	UN Committee against Torture (CAT) (2017). Concluding observations on the second periodic report of Ireland [CAT/C/IRL/CO/2]. Geneva: United Nations.	2017	Food and nutrition	eating area
Jordan	33. The Committee is also concerned that poor sanitation (…) and adequate food remain serious challenges.	34. The State party should: (b) Take effective measures to improve sanitation and quality of food.	UN Committee against Torture (CAT) (2024). Concluding observations on the fourth periodic report of Jordan [CAT/C/JOR/CO/4]. Geneva: United Nations.	2024	Food and nutrition	quality of food quantity of food
Jordan	43. The Committee is concerned that (…) serious challenges persist in detention facilities, in particular (…) a shortage of blankets and adequate food.	44. The State party should: (b) Take effective measures to improve (…) quality of food (…).	UN Committee against Torture (CAT) (2016). Concluding observations on the third periodic report of Jordan [CAT/C/JOR/CO/3]. Geneve: United Nations.	2016	Food and nutrition	quality of food quantity of food
Kenya	17. (...) the Committee remains concerned at reports indicating overcrowding (...) in some prisons and poor material conditions of detention in places of deprivation of liberty, in particular (...) the poor quality and insufficient quantity of the food and water provided (...).		UN Committee against Torture (CAT) (2022). Concluding observations on the third periodic report of Kenya [CAT/C/KEN/CO/3]. Geneva: United Nations.	2022	Food and nutrition	quality of food quantity of food
Kiribati	14. (...) the Committee remains concerned about the information contained in the State party’s initial report about poor conditions of detention (…) lack of adequate food.	15. The Committee urges the State party: (b) to guarantee that the basic needs of persons deprived of their liberty are satisfied, including with regard to food (...); (d) To provide specific budget projections for the policy on prison reform and implementing plans for the construction, remodelling and expansion of detention centres while ensuring that hygiene and health conditions, food supplies…	UN Committee against Torture (CAT) (2023). Concluding observations on the initial report of Kiribati [CAT/C/KIR/CO/1]. Geneva: United Nations.	2023	Food and nutrition	quality of food quantity of food
Kuwait	21. (...) the Committee remains concerned at reports that the Prisons Act still provides for disciplinary measures for prisoner misconduct that constitute violations of the Convention, such as (…) the deprivation of certain types of food for a week.	22. It should, in particular: (b) Guarantee that the basic needs of persons deprived of their liberty are satisfied, including with regard to water, sanitation, food (...); (e) Amend article 58 of the Prisons Act of 1962 to put an immediate end to all disciplinary measures involving restraints on movement and deprivation of food.	UN Committee against Torture (CAT) (2024). Concluding observations on the fourth periodic report of Kuwait [CAT/C/KWT/CO/4]. Geneva: United Nations.	2024	Conditions and issues	disciplinary measure
Kyrgyzstan		23. The Committee urges the State party to: (a) (...) the Committee draws the State party’s attention to the United Nations Standard Minimum Rules for the Treatment of Prisoners (the Nelson Mandela Rules), the United Nations Standard Minimum Rules for Non-custodial Measures (the Tokyo Rules) and the United Nations Rules for the Treatment of Women Prisoners and Non-custodial Measures for Women Off…	UN Committee against Torture (CAT) (2021). Concluding observations on the third periodic report of Kyrgyzstan [CAT/C/KGZ/CO/3]. Geneva: United Nations.	2021	Food and nutrition	quality of food quantity of food
Lebanon	20. Also of concern are the reportedly inadequate health-care services in the prisons (…) as well as reports of poor-quality food (…).	21. (…) the State party should: (e) Guarantee that the basic needs of persons deprived of their liberty are satisfied, including with regard to (…) food and water.	UN Committee against Torture (CAT) (2017). Concluding observations on the initial report of Lebanon [CAT/C/LBN/CO/1]. Geneva: United Nations.	2017	Food and nutrition	quality of food
Lithuania	15. (...) the Committee is concerned that the conditions of detention in some prison facilities continue to fall short of international standards, including with regard to the quality and quantity of food (…).	16. The State party should take further necessary steps to ensure that detention conditions are in line with relevant international human rights standards, and, in particular, should: (a) Continue to take steps to improve conditions in all prison facilities with regard to the material conditions of detention, including as regards (...) the quality of food, with a view to bringing them into line w…	UN Committee against Torture (CAT) (2021). Concluding observations on the fourth periodic report of Lithuania [CAT/C/LTU/CO/4]. Geneva: United Nations.	2021	Food and nutrition	quality of food quantity of food
Malawi	17. However, it raises the following concerns: (a) Severe prison overcrowding persists (...) and material conditions, notably (…) inadequate food and water supplies, remain poor in several prisons, despite some reported improvement projects in this regard.	18. The State party should, in particular: (b) Guarantee that the basic needs of persons deprived of liberty are satisfied, including with regard to (...) food (...), including as regards the specific needs of women, pregnant women and mothers with children in detention.	UN Committee against Torture (CAT) (2022). Concluding observations on the initial report of Malawi [CAT/C/MWI/CO/1]. Geneva: United Nations.	2022	Food and nutrition	quality of food quantity of food
Maldives	35. (...) the Committee is concerned about the conditions of detention, including: (a) Material conditions in penitentiary and other detention facilities that do not meet the minimum international standards, such as (...) insufficient quality and quantity of food (...). (c) The frequent use of prolonged solitary confinement, in particular against political prisoners; as well as giving them rotten…	36. The State party should: (c) Ensure that prisoners receive adequate and timely medical care and medication, that they are provided with proper and sufficient food and are not subjected to prolonged solitary confinement.	UN Committee against Torture (CAT) (2018). Concluding observations on the initial report of Maldives [CAT/C/MDV/CO/1]. Geneva: United Nations.	2018	Food and nutrition Conditions and issues	quality of food quantity of food disciplinary measure
Mauritania	18. (...) the Committee remains concerned about reports of unhealthy living and sanitary conditions, poor quality food (…).	19. The Committee calls on the State party to intensify its efforts to bring conditions of detention into line with the United Nations Standard Minimum Rules for the Treatment of Prisoners (Nelson Mandela Rules), and in particular to: (d) Continue to implement plans to develop prison infrastructure, ensuring that sanitary and hygiene conditions, food and access to drinking water are adequate (...…	UN Committee against Torture (CAT) (2018). Concluding observations on the second periodic report of Mauritania [CAT/C/MRT/CO/2]. Geneva: United Nations.	2018	Food and nutrition	quality of food
Mauritius	29. The Committee is concerned at reports of poor hygiene and inadequate access to food and water in the State party’s prisons.	30. The State party should promptly improve material conditions in its prisons by guaranteeing the right of all detainees to the basic rights to water, sanitation and adequate food, in keeping with the United Nations Standard Minimum Rules for the Treatment of Prisoners (the Nelson Mandela Rules).	UN Committee against Torture (CAT) (2017). Concluding observations on the fourth periodic report of Mauritius [CAT/C/MUS/CO/4]. Geneva: United Nations.	2017	Food and nutrition	access to food
Mexico		37. The State party should: (c) Ensure that the general living conditions referred to in that international instrument, including (...) nutrition and drinking water, among others, are provided for all prisoners without exception (rule 42 of the Nelson Mandela Rules).	UN Committee against Torture (CAT) (2019). Concluding observations on the seventh periodic report of Mexico [CAT/C/MEX/CO/7]. Geneva: United Nations.	2019	Food and nutrition	quality of food
Republic of Moldova		18. The State party should: (c) Intensify its efforts to bring the conditions of detention in places of deprivation of liberty into line with international standards such as the United Nations Standard Minimum Rules for the Treatment of Prisoners (the Nelson Mandela Rules), by, inter alia, ensuring that detainees are provided with adequate material and hygienic conditions, including: (...) adequa…	UN Committee against Torture (CAT) (2017). Concluding observations on the third periodic report of Republic of Moldova [CAT/C/MDA/CO/3]. Geneva: United Nations.	2017	Food and nutrition	quality of food quantity of food
Namibia	12. It also notes with concern that (...), the majority of pretrial detainees are held in police detention facilities in poor, dilapidated and severely overcrowded holding cells (...). Such facilities are reportedly not adapted to the conditions required for pretrial detention, particularly in view of the inadequate sanitary facilities, food shortages (...).		UN Committee against Torture (CAT) (2024). Concluding observations on the third periodic report of Namibia [CAT/C/NAM/CO/3]. Geneva: United Nations.	2024	Food and nutrition	quantity of food
Namibia	16. The Committee is further concerned at reports of (...) lack of food (…).	17. The State party should strengthen its efforts to improve prison conditions and ensure that they are in conformity with the United Nations Standard Minimum Rules for the Treatment of Prisoners (the Nelson Mandela Rules), by: (e) Improving the quality and quantity of food and water (...).	UN Committee against Torture (CAT) (2017). Concluding observations on the second periodic report of Namibia [CAT/C/NAM/CO/2]. Geneva: United Nations.	2017	Food and nutrition	quantity of food
Nicaragua	13. The Committee is also concerned about: (a) Reports of appalling conditions of detention, including the situation of women, in correctional facilities, particularly La Modelo and La Esperanza in Tipitapa, as well as at the Legal Cooperation Directorate in Managua (known as El Chipote) and the Evaristo Vásquez Sánchez Judicial Complex of the National Police (known as Nuevo Chipote), where convi…	14. The Committee urges the State party to: (a) Ensure that conditions of detention are in full compliance with the United Nations Standard Minimum Rules for the Treatment of Prisoners (the Nelson Mandela Rules) and the United Nations Rules for the Treatment of Women Prisoners and Non-custodial Measures for Women Offenders (the Bangkok Rules), while seeing to proper nutrition and medical care for…	UN Committee against Torture (CAT) (2022). Provisional concluding observations on the second periodic report of Nicaragua [CAT/C/NIC/PCO/2]. Geneva: United Nations.	2022	Vulnerable populations	women
Nicaragua	13. The Committee is also concerned about: (a) Reports of appalling conditions of detention, including the situation of women, in correctional facilities, particularly La Modelo and La Esperanza in Tipitapa, as well as at the Legal Cooperation Directorate in Managua (known as El Chipote) and the Evaristo Vásquez Sánchez Judicial Complex of the National Police (known as Nuevo Chipote), where convi…	14. The Committee urges the State party to: (a) ensure that conditions of detention are in full compliance with the United Nations Standard Minimum Rules for the Treatment of Prisoners (the Nelson Mandela Rules) and the United Nations Rules for the Treatment of Women Prisoners and Non-custodial Measures for Women Offenders (the Bangkok Rules), while seeing to proper nutrition and medical care for…	UN Committee against Torture (CAT) (2022). Concluding observations on the second periodic report of Nicaragua [CAT/C/NIC/CO/2]. Geneva: United Nations.	2022	Vulnerable populations Conditions and issues	women others
Niger	21. The Committee is concerned at the unsanitary conditions (...), insufficient food and water (...). With regard to remand prisoners, whose conditions of detention are a matter of particular concern, the Committee notes that (...) no food is provided, which means that prisoners are entirely dependent on their family members, if they have any, for food and water.	22. The Committee calls on the State party promptly to take all necessary measures to bring conditions of detention in prisons and police custody facilities into line with the United Nations Standard Minimum Rules for the Treatment of Prisoners (the Nelson Mandela Rules), and in particular to: (a) Improve the material conditions in all places of deprivation of liberty by ensuring that prisoners h…	UN Committee against Torture (CAT) (2019). Concluding observations on the initial report of the Niger [CAT/C/NER/CO/1]. Geneva: United Nations.	2019	Food and nutrition	quality of food quantity of food food provision by external relatives
Nigeria	19. The Committee (...) remains concerned at numerous reports of poor material and sanitary conditions of detention that persist in all places of deprivation of liberty (…) and inadequate food and water.	20. The State party should: (a) Improve material conditions in police cells and correctional facilities, including with regard to ventilation and access to adequate food and running water, and take measures to bring conditions in detention and operational procedures into compliance with the United Nations Standard Minimum Rules for the Treatment of Prisoners (the Nelson Mandela Rules).	UN Committee against Torture (CAT) (2021). Concluding observations in the absence of the initial report of Nigeria [CAT/C/NGA/COAR/1]. Geneva: United Nations.	2021	Food and nutrition	quality of food quantity of food
Palestine	36. (...) the Committee is concerned about reports indicating overcrowding and poor material conditions in places of deprivation of liberty, in particular (...) the poor quality of the food provided (…).	37. The State party should, in particular: (b) Guarantee that the basic needs of persons deprived of their liberty are satisfied, including with regard to water, sanitation and food (…).	UN Committee against Torture (CAT) (2022). Concluding observations on the initial report of the State of Palestine [CAT/C/PSE/CO/1]. Geneva: United Nations.	2022	Food and nutrition	quality of food
Peru	24. Other information received by the Committee points to the poor quality of the food provided to prisoners (…).	27. The State party should ensure that: (b) In accordance with rule 42 of the Nelson Mandela Rules, the general living conditions addressed in the rules, including (...) nutrition and drinking water, inter alia, apply to all prisoners without exception.	UN Committee against Torture (CAT) (2018). Concluding observations on the seventh periodic report of Peru [CAT/C/PER/CO/7]. Geneva: United Nations.	2018	Food and nutrition	quality of food
Philippines	27. Conditions in all places of deprivation of liberty include (…) inadequate amounts of food, poor nutrition (…).		UN Committee against Torture (CAT) (2016). Concluding observations on the third periodic report of the Philippines [CAT/C/PHL/CO/3]. Geneva: United Nations.	2016	Food and nutrition	quality of food quantity of food
Poland	29. The Committee is concerned: (a) At reports of inadequate material conditions in police detention units, including (...) the quality of food (…).		UN Committee against Torture (CAT) (2019). Concluding observations on the seventh periodic report of Poland [CAT/C/POL/CO/7]. Geneva: United Nations.	2019	Food and nutrition	quality of food
Qatar	41. (…) the Committee remains concerned about the reports of poor conditions of detention, including (…) shortage of bedding and food.		UN Committee against Torture (CAT) (2018). Concluding observations on the third periodic report of Qatar [CAT/C/QAT/CO/3]. Geneva: United Nations.	2018	Food and nutrition	quantity of food
Russian Federation	38. (…) the Committee remains concerned at continuing reports of overcrowding in certain facilities and harsh material conditions, including inadequate access to food, water (…).	39. The State party should: (a) Bring the conditions of detention into line with international standards, including the United Nations Standard Minimum Rules for the Treatment of Prisoners (the Nelson Mandela Rules), by, inter alia, ensuring that detainees, in particular members of vulnerable groups such as children born in prisons, are provided with (...) an adequate quality and quantity of food…	UN Committee against Torture (CAT) (2018). Concluding observations on the sixth periodic report of the Russian Federation [CAT/C/RUS/CO/6]. Geneva: United Nations.	2018	Food and nutrition	access to food
Rwanda	26. (…) the Committee notes with concern that the number of prison staff and medical professionals is still insufficient, as is access to an adequate quantity and quality of food and water.	27. (...) the State party should: (a) Ensure that detainees are provided with a sufficient quantity and quality of food and water (…).	UN Committee against Torture (CAT) (2017). Concluding observations on the second periodic report of Rwanda [CAT/C/RWA/CO/2]. Geneva: United Nations.	2017	Food and nutrition	quality of food quantity of food
Saudi Arabia		31. The State party should: (b) Take effective measures to improve (…) quality of food (…).	UN Committee against Torture (CAT) (2016). Concluding observations on the second periodic report of Saudi Arabia [CAT/C/SAU/CO/2]. Geneva: United Nations.	2016	Food and nutrition	quality of food
Senegal	13. The Committee is concerned at reports of appalling living and hygiene conditions in detention facilities (…) and inadequate diets (…).	14. The Committee calls on the State party to intensify its efforts to bring conditions of detention into line with the United Nations Standard Minimum Rules for the Treatment of Prisoners (Nelson Mandela Rules), and in particular to: (c) Continue to implement plans to develop the prison infrastructure and improve detention conditions (...) ensuring that hygiene and health conditions and the food…	UN Committee against Torture (CAT) (2019). Concluding observations on the fourth periodic report of Senegal [CAT/C/SEN/CO/4]. Geneva: United Nations.	2019	Food and nutrition	quality of food
Somalia	23. The Committee notes with concern reports about prisons in areas controlled by Al-Shabaab having life-threatening conditions. (...) the Committee is concerned about the (...) poor quality of food and the lack of clean drinking water in prisons across the territory of the State party. In that regard, the Committee regrets that the State party did not provide information about the concrete steps…	24. The State party should: (b) Guarantee that the basic needs of persons deprived of liberty are satisfied, including with regard to water, food (...).	UN Committee against Torture (CAT) (2022). Concluding observations on the initial report of Somalia [CAT/C/SOM/CO/1]. Geneva: United Nations.	2022	Food and nutrition	quality of food
South Africa	16. The Committee is concerned about poor conditions of detention in places of deprivation of liberty, including overcrowding (...), inadequate food (…).	17. The State party should: (c) Improve the material conditions in places of deprivation of liberty, including (...) food (…).	UN Committee against Torture (CAT) (2019). Concluding observations on the second periodic report of South Africa [CAT/C/ZAF/CO/2]. Geneva: United Nations.	2019	Food and nutrition	quality of food quantity of food
Tajikistan	33. (...) the Committee is concerned that conditions of detention – such as overcrowding, and inadequate material conditions of detention, including adequate food and drinking water (...) – do not meet international standards. Of particular concern for the Committee are the conditions in the women’s prison, where reports of staff shortages and of insufficient food and heat have been registered (.…	34. The State party should: (a) Intensify its efforts to bring the conditions of detention in places of deprivation of liberty into line with international standards, such as the United Nations Standard Minimum Rules for the Treatment of Prisoners (the Nelson Mandela Rules), by, inter alia, ensuring that detainees are provided with adequate material and hygienic conditions, (...) an adequate qual…	UN Committee against Torture (CAT) (2018). Concluding observations on the third periodic report of Tajikistan [CAT/C/TJK/CO/3]. Geneva: United Nations.	2018	Vulnerable populations Food and nutrition	women quality of food quantity of food
The Netherlands			UN Committee against Torture (CAT) (2018). Concluding observations on the seventh periodic report of the Netherlands [CAT/C/NLD/CO/7]. Geneva: United Nations.	2018	Food and nutrition	access to food
Togo	24. The Committee is concerned that the budget of the prison administration has not been increased since 2015, and notes the (...) insufficient quantity of food – consisting of only one meal a day (…).	25. (...) the Committee urges the State party promptly to take all necessary measures to bring detention conditions in prisons and custody facilities in line with the Nelson Mandela Rules. In particular, the State party should: (b) Improve physical conditions in all other places of deprivation of liberty by ensuring that prisoners have access to a sufficient amount of adequate food (...).	UN Committee against Torture (CAT) (2019). Concluding observations on the third periodic report of Togo [CAT/C/TGO/CO/3]. Geneva: United Nations.	2019	Food and nutrition	quantity of food
Tunisia	27. The Committee also remains concerned about reports of deplorable sanitary conditions and poor nutrition (…).		UN Committee against Torture (CAT) (2016). Concluding observations on the third periodic report of Tunisia [CAT/C/TUN/CO/3]. Geneva: United Nations.	2016	Food and nutrition	quality of food
Türkiye	14. (...) the Committee is concerned that: (e) Women who have recently given birth are held in inadequate conditions with insufficient access to health care and the appropriate nutrition to be able to breastfeed their babies, and women have reportedly been arrested and handcuffed while still in hospital for maternity care.		UN Committee against Torture (CAT) (2024). Concluding observations on the fifth periodic report of Türkiye [CAT/C/TUR/CO/5]. Geneva: United Nations.	2024	Vulnerable populations	breastfeeding mothers
Turkmenistan	23. (...) the Committee remains deeply concerned about reports that inadequate material and hygienic conditions in places of deprivation of liberty, including (...) lack of access to an adequate quantity and quality of food (…).	24. (...) the State party should: (d) Ensure that detainees are provided with adequate material and hygienic conditions, including (...) an adequate quantity and quality of food (…).	UN Committee against Torture (CAT) (2017). Concluding observations on the second periodic report of Turkmenistan [CAT/C/TKM/CO/2]. Geneva: United Nations.	2017	Food and nutrition	quality of food quantity of food
Viet Nam	30. The Committee is concerned about reports of: (b) Material conditions in penitentiary facilities that do not meet the minimum international standards, such as (...) insufficient quality and quantity of food, lack of outdoor physical exercise, inadequate health care and severe overcrowding, all of which, taken together, may amount to ill-treatment or even torture, and reports that some of these…	31. The State party should: (f) Ensure by means of rigorous stock management that prison staff do not steal food and personal items sent to prisoners by their families (...). 33. The State party should take urgent measures to render the material conditions of detention of persons sentenced to death equivalent to those of other prisoners, in line with the Nelson Mandela Rules, including access to …	UN Committee against Torture (CAT) (2018). Concluding observations on the initial report of Viet Nam [CAT/C/VNM/CO/1]. Geneva: United Nations.	2018	Food and nutrition Conditions and issues	quality of food quantity of food exploitation disciplinary measure

## Sheet: CRC
Country	Results	Recommendations	Source	Year of publication	Category	Subcategory
Angola		38. The Committee recommends that the State party: (d) Expedite trials involving children to reduce the pretrial detention periods and ensure that children are not detained together with adults and that detention conditions are compliant with international standards, including with regard to the provision of a safe, child-sensitive environment (...) and access to food (...).	Committee on the Rights of the Child (CRC) (2018). Concluding observations on the combined fifth to seventh periodic reports of Angola [CRC/C/AGO/CO/5-7]. Geneva: United Nations.	2018	Vulnerable populations	minors
Argentina		52. (...) the Committee urges the State party to bring its child justice system fully into line with the Convention (...) and: (e) For the few situations where deprivation of liberty is justified as a measure of last resort, to ensure that (...) detention conditions are compliant with international standards, including with regard to access to (...) food (...).	Committee on the Rights of the Child (CRC) (2024). Concluding observations on the seventh periodic report of Argentina [CRC/C/ARG/CO/7]. Geneva: United Nations.	2024	Vulnerable populations	minors
Argentina	43. It is particularly concerned that: (c) (...) poor nutrition, inadequate bedding and sanitation facilities, combined with lack of education and training opportunities, have resulted in appalling living conditions in many juvenile detention centres.		Committee on the Rights of the Child (CRC) (2018). Concluding observations on the combined fifth and sixth periodic reports of Argentina [CRC/C/ARG/CO/5-6]. Geneva: United Nations.	2018	Vulnerable populations	juveniles
Bulgaria	27. (...) the Committee is deeply concerned at: (b) Reports indicating that children in juvenile detention centres, sociopedagogical boarding schools, correctional schools and temporary placement homes for minors and juveniles suffer from disproportionate punishment, including (...) limited food rations. 60. The Committee is also concerned that: (b) Pregnant girls placed in correctional facilitie…	61. The Committee urges the State party to: (b) Ensure that pregnant girls placed in correctional facilities are provided with adequate living conditions, including the right to adequate food and nutrition (…).	Committee on the Rights of the Child (CRC) (2016). Concluding observations on the combined third to fifth periodic reports of Bulgaria [CRC/C/BGR/CO/3-5]. Geneva: United Nations.	2016	Vulnerable populations	minors juveniles pregnancy
Cambodia		50. (...) the Committee reiterates its previous recommendations and urges the State party to bring its child justice system fully into line with the Convention and to: (g) Ensure that, in cases where detention is unavoidable, children are not detained together with adults and that detention conditions comply with international standards, including with regard to access to food (...).	Committee on the Rights of the Child (CRC) (2022). Concluding observations on the combined fourth to sixth periodic reports of Cambodia [CRC/C/KHM/CO/4-6]. Geneva: United Nations.	2022	Vulnerable populations	minors
Djibouti		45. (...) the Committee urges the State party to: (f) For the few situations where deprivation of liberty is justified as a measure of last resort, ensure that children are not detained together with adults and that detention conditions are compliant with international standards, including (...) providing adequate food (...).	Committee on the Rights of the Child (CRC) (2022). Concluding observations on the combined third to fifth periodic reports of Djibouti [CRC/C/DJI/CO/3-5]. Geneva: United Nations.	2022	Vulnerable populations	minors
Eritrea	51. The Committee is concerned that: (b) Lactating mothers are having difficulties in providing proper nutrition for their infants owing to the poor quality of food provided in the detention facilities.	52. The Committee recommends that the State party: (a) Take effective and urgent measures to ensure that living conditions for children in prison with their mothers, including access to food (...), are adequate for the children’s physical, mental, moral and social development (...).	Committee on the Rights of the Child (CRC) (2015). Concluding observations on the fourth periodic report of Eritrea [CRC/C/ERI/CO/4]. Geneva: United Nations.	2015	Vulnerable populations	breastfeeding mothers
Guinea	45. However, the Committee is seriously concerned that: (d) The State party does not have specific detention and rehabilitation centres for convicted children, and detention conditions are characterized by overcrowding and poor nutrition (…).	32. The Committee recommends that the State party encourage courts to give primary consideration to the best interests of children when sentencing their caregivers (...) and that it provide appropriate and adequate services and facilities in prisons for the children of incarcerated mothers, including appropriate nutrition (...).	Committee on the Rights of the Child (CRC) (2019). Concluding observations on the combined third to sixth periodic reports of Guinea [CRC/C/GIN/CO/3-6]. Geneva: United Nations.	2019	Vulnerable populations	minors
Israel	29. (...) the Committee remains gravely concerned about reports of the torture and ill-treatment of Palestinian children and children in the Occupied Palestinian Territory during arrest and in detention, in violation of the State party’s international human rights obligations, including (...) denial of food (...).		Committee on the Rights of the Child (CRC) (2024). Concluding observations on the combined fifth and sixth periodic reports of Israel [CRC/C/ISR/CO/5-6]. Geneva: United Nations.	2024	Vulnerable populations	minors
Lesotho		40. The Committee recommends that the State party encourage courts to give primary consideration to the best interests of children when sentencing their caregivers (...) and provide appropriate and adequate services and facilities in prisons for the children of incarcerated mothers, including appropriate nutrition (...).	Committee on the Rights of the Child (CRC) (2018). Concluding observations on the second periodic report of Lesotho [CRC/C/LSO/CO/2]. Geneva: United Nations.	2018	Vulnerable populations	children living with their mothers
Madagascar		44. (...) the Committee (...) urges the State party to: (e) Where detention is unavoidable, ensure that children are not detained with adults and that detention conditions are compliant with international standards, including (...) providing adequate food (...).	Committee on the Rights of the Child (CRC) (2022). Concluding observations on the combined fifth and sixth periodic reports of Madagascar [CRC/C/MDG/CO/5-6]. Geneva: United Nations.	2022	Vulnerable populations	minors
Malawi		31. The Committee recommends that the State party provide appropriate and adequate services and facilities in prisons for children of incarcerated mothers, including appropriate nutrition (…).	Committee on the Rights of the Child (CRC) (2017). Concluding observations on the combined third to fifth periodic reports of Malawi [CRC/C/MWI/CO/3-5]. Geneva: United Nations.	2017	Vulnerable populations	children living with their mothers
Mauritius		30. The Committee recommends that the State party: (b) Ensure that children living with incarcerated caregivers have access to adequate (…) nutrition (…).	Committee on the Rights of the Child (CRC) (2023). Concluding observations on the combined sixth and seventh periodic reports of Mauritius [CRC/C/MUS/CO/6-7]. Geneva: United Nations.	2023	Vulnerable populations	children living with their mothers
Mexico		44. It should also complete the revision of and effectively implement the guidelines related to children living with their mothers in prison to ensure that their living conditions, including with regard to access to food (...), are adequate for the children’s physical, mental, moral and social development (...).	Committee on the Rights of the Child (CRC) (2015). Concluding observations on the combined fourth and fifth periodic reports of Mexico [CRC/C/MEX/CO/4-5]. Geneva: United Nations.	2015	Vulnerable populations	children living with their mothers
Peru		70. (...) the State party should: (d) In cases where detention is unavoidable, ensure that detention conditions are compliant with international standards, including with regard to (...) access to food (…).	Committee on the Rights of the Child (CRC) (2016). Concluding observations on the combined fourth and fifth periodic reports of Peru [CRC/C/PER/CO/4-5]. Geneva: United Nations.	2016	Vulnerable populations	minors
Republic of Korea	46. (...) it is concerned about: (f) Inappropriate conditions of detention, including (...) food, especially for girls (…).	47. The Committee urges the State party to: (h) Ensure that detention conditions, including for temporary detentions, comply with international standards, including (...) access to food (…).	Committee on the Rights of the Child (CRC) (2019). Concluding observations on the combined fifth and sixth periodic reports of the Republic of Korea [CRC/C/KOR/CO/5-6]. Geneva: United Nations.	2019	Vulnerable populations	minors
Republic of Moldova		43. The Committee (...) urges the State party to bring its juvenile justice system into line with the Convention and, in particular: (h) In cases where detention is unavoidable, ensure (...) that detention conditions are compliant with international standards, including adequate nutritional food (...).	Committee on the Rights of the Child (CRC) (2017). Concluding observations on the combined fourth and fifth periodic report of the Republic of Moldova [CRC/C/MDA/CO/4-5]. Geneva: United Nations.	2017	Vulnerable populations	juveniles
Rwanda		48. (...) the Committee urges the State party to bring its child justice system fully into line with the Convention and: (f) To ensure that, in cases where detention is unavoidable, children are not detained together with adults, in line with the integrated child rights policy, and that detention conditions comply with international standards, including with regard to access to food (...).	Committee on the Rights of the Child (CRC) (2020). Concluding observations on the combined fifth and sixth periodic reports of Rwanda [CRC/C/RWA/CO/5-6]. Geneva: United Nations.	2020	Vulnerable populations	minors
Samoa	56. The Committee welcomes the establishment of the Youth Court by the Young Offenders Act of 2007 but is concerned that: (c) Insufficient food (…) is provided in prisons.	57. (...) the Committee urges the State party to: (b) In cases where detention is unavoidable, ensure that children are not imprisoned together with adults and do not share accommodation with prison staff and that detention conditions are compliant with international standards, including with regard to access to (...) food.	Committee on the Rights of the Child (CRC) (2016). Concluding observations on the combined second to fourth periodic reports of Samoa [CRC/C/WSM/CO/2-4]. Geneva: United Nations.	2016	Vulnerable populations	juveniles
Seychelles		39. (...) the Committee urges the State party to bring its juvenile justice system fully into line with the Convention and other relevant standards, and recommends that the State party: (e) (...) ensure that children are not detained together with adults and that detention conditions are compliant with international standards, including (...) access to food (...).	Committee on the Rights of the Child (CRC) (2018). Concluding observations on the combined fifth and sixth periodic reports of Seychelles [CRC/C/SYC/CO/5-6]. Geneva: United Nations.	2018	Vulnerable populations	minors
Solomon Islands	50. The Committee notes the drafting of the Youth Justice Bill, but is seriously concerned that: (e) Juvenile detention facilities do not have separated services and spaces from adults, especially for the purposes of (…) meals.		Committee on the Rights of the Child (CRC) (2018). Concluding observations on the second and third periodic reports of the Solomon Islands [CRC/C/SLB/CO/2-3]. Geneva: United Nations.	2018	Vulnerable populations	juveniles
Togo		36. The Committee recommends that the State party ensure special treatment for pregnant women and mothers of infants and young children who are accused or convicted of an offence, including by providing alternatives to detention, whenever possible and in the best interests of the child, ensuring specialized nutrition and health-care support to mothers and children (...). 49. (...) the Committee u…	Committee on the Rights of the Child (CRC) (2023). Concluding observations on the combined fifth and sixth periodic reports of Togo [CRC/C/TGO/CO/5-6]. Geneva: United Nations.	2023	Vulnerable populations	pregnancy children living with their mothers minors
Viet Nam		52. (...) the Committee urges the State party to bring its child justice system fully into line with the Convention and: (f) To ensure that, in cases where detention is unavoidable, children are not detained together with adults and that detention conditions comply with international standards, including with regard to access to food (...).	Committee on the Rights of the Child (CRC) (2022). Concluding observations on the combined fifth and sixth periodic reports of Viet Nam [CRC/C/VNM/CO/5-6]. Geneva: United Nations.	2022	Vulnerable populations	minors
Zambia		29. The Committee recommends that the State party ensure that children living with incarcerated caregivers have access to adequate (…) nutrition (…).	Committee on the Rights of the Child (CRC) (2022). Concluding observations on the combined fifth to seventh periodic reports of Zambia [CRC/C/ZMB/CO/5-7]. Geneva: United Nations.	2022	Vulnerable populations	children living with their mothers
Zimbabwe	54. The Committee is seriously concerned about reports of a serious lack of nutrition and poor sanitary conditions for infants and children sharing prison cells with their mothers who are awaiting trial or serving sentences for committing various offences.		Committee on the Rights of the Child (CRC) (2016). Concluding observations on the second periodic report of Zimbabwe [CRC/C/ZWE/CO/2]. Geneva: United Nations.	2016	Vulnerable populations	children living with their mothers

## Sheet: CPT
Country	Results	Recommendations	Source	Year of visit	Year of publication	periodic/ ad hoc	Category	Subcategory
Albania	45. (…) in all the other prison establishments visited, inmates were allowed to keep a range of personal items such as (...) refrigerators and portable cooking devices. 55. [Korca and Peqin, Prisons, Prison No. 313, Elbasan Pre-Trial Detention Facility] In each prison, some 10% of the inmates had remunerated jobs in the establishments general services (kitchen, food distribution (…)). 85. [Kruja …		European Committee for the Prevention of Torture and Inhuman or Degrading Treatment or Punishment (CPT) (2016). Report to the Albanian Government on the visit to Albania carried out by the European Committee for the Prevention of Torture and Inhuman or Degrading Treatment or Punishment (CPT) from 4 to 14 February 2014 [CPT/Inf (2016) 6]. Strasbourg: Council of Europe.	2014	2016	periodic	Food and nutrition Work and activities	kitchen facilities work
Albania	69. At Fier Prison, 85 prisoners worked in the establishment’s general services (laundry, kitchen, food distribution (...)). (…) In addition, prisoners were offered vocational training in (…) cooking, which involved a total of some 115 inmates.		European Committee for the Prevention of Torture and Inhuman or Degrading Treatment or Punishment (CPT) (2019). Report to the Albanian Government on the visit to Albania carried out by the European Committee for the Prevention of Torture and Inhuman or Degrading Treatment or Punishment (CPT) from 20 to 30 November 2018 [CPT/Inf (2019) 28]. Strasbourg: Council of Europe.	2018	2019	periodic	Work and activities	work vocational training
Albania	54. [Fier and Peqin Prisons] It is noteworthy that an electronic procurement system had recently been put in place in the prison system (replacing the traditional prison shops), whereby inmates could order various goods and food items from an established catalogue (...). 55. At Fier, prisoners were in principle offered various vocational courses such as (...) cooking (...). [Fier and Peqin Prison…		European Committee for the Prevention of Torture and Inhuman or Degrading Treatment or Punishment (CPT) (2024). Report to the Albanian government on the periodic visit to Albania carried out by the European Committee for the Prevention of Torture and Inhuman or Degrading Treatment or Punishment (CPT) from 4 to 15 May 2023 [CPT/Inf (2024) 01]. Strasbourg: Council of Europe.	2023	2024	periodic	Work and activities Food and nutrition	work vocational training access to food
Andorra	27. [trans.] Around fifteen permanent paid jobs were filled by prisoners assigned to the prison's general services ((…) kitchen (…)).		European Committee for the Prevention of Torture and Inhuman or Degrading Treatment or Punishment (CPT) (2019). Rapport au Gouvernement d’Andorre relatif à la visite effectuée en Andorre par le Comité européen pour la prévention de la torture et des peines ou traitements inhumains ou dégradants (CPT) du 29 janvier au 2 février 2018 [CPT/Inf (2019) 12]. Strasbourg: Council of Europe.	2018	2019	periodic	Work and activities	work
Armenia	36. Suffice it to state here that the conditions varied from very poor at Goris Prison (...), through poor at Nubarashen Prison (despite ongoing refurbishment on the ground floor (...) as well as the new kitchen) (...). 40. (...) many prisoners at Armavir and Nubarashen Prisons told the delegation that the quality of the food had much improved since the beginning of the pilot project consisting o…	40. The CPT would like to be informed whether there are plans to continue the above-mentioned project and extend it to all penitentiary establishments. In this context, the Committee recommends that steps be taken to ensure that the special dietary requirements of foreign prisoners and prisoners belonging to different religious communities are met (...).	European Committee for the Prevention of Torture and Inhuman or Degrading Treatment or Punishment (CPT) (2021). Report to the Armenian Government on the visit to Armenia carried out by the European Committee for the Prevention of Torture and Inhuman or Degrading Treatment or Punishment (CPT) from 2 to 12 December 2019 [CPT/Inf (2021) 10]. Strasbourg: Council of Europe.	2019	2021	periodic	Food and nutrition	kitchen facilities quality of food preparation of food
Armenia	45. [Armavir Prison] (...) only one of the three blocks (...) was already operational (...), as well as units containing (...) the kitchen. [Vanadzor Prison] Almost all the prisoners (except the few employed in the kitchen) lived in the same main accommodation block. 49. (...) the Committee must stress that it is the responsibility of the State to provide adequate conditions of detention for pris…	49. The CPT calls upon the Armenian authorities to take resolute steps to address the above-mentioned phenomena. It wishes to be informed of the concrete steps that will be taken to bring an end to these practices and of the timeframe within which they will be implemented. 65. The Committee calls upon the Armenian authorities to urgently reflect upon these issues and, if a decision is made to con…	European Committee for the Prevention of Torture and Inhuman or Degrading Treatment or Punishment (CPT) (2016). Report to the Armenian Government on the visit to Armenia carried out by the European Committee for the Prevention of Torture and Inhuman or Degrading Treatment or Punishment (CPT) from 5 to 15 October 2015 [CPT/Inf (2016) 31]. Strasbourg: Council of Europe.	2015	2016	periodic	Food and nutrition Work and activities	kitchen facilities food provision by external relatives work
Armenia	33. In particular, conditions were still generally very poor at Nubarashen Prison (except for the recently refurbished kitchen (...)). [Armavir and Artik Prisons] (...) prisoners were no longer permitted to refurbish cells using their own financial means. This was particularly striking in Block 5 of Artik Prison, with some very spacious cells equipped with (...) kitchens (...). 37. (...) the dele…		European Committee for the Prevention of Torture and Inhuman or Degrading Treatment or Punishment (CPT) (2024). Report to the Armenian Government on the visit to Armenia carried out by the European Committee for the Prevention of Torture and Inhuman or Degrading Treatment or Punishment (CPT) from 12 to 22 September 2023 [CPT/Inf (2024) 31]. Strasbourg: Council of Europe.	2023	2024	periodic	Food and nutrition Vulnerable populations	quality of food kitchen facilities children living with their mothers
Austria	74. [Innsbruck and Leoben Prisons] They were also offered (…) other leisure activities (e.g. (…) cooking (…)). 82. [Innsbruck Prison] They were offered a broad range of activities, including (...) various leisure activities with social educators (e.g. a cooking class (...)) (...). [Leoben Prison] (...) juveniles could associate within their unit, cook together (...).		European Committee for the Prevention of Torture and Inhuman or Degrading Treatment or Punishment (CPT) (2023). Report to the Austrian Government on the periodic visit to Austria carried out by the European Committee for the Prevention of Torture and Inhuman or Degrading Treatment or Punishment (CPT) from 23 November to 3 December 2021 [CPT/Inf (2023) 03]. Strasbourg: Council of Europe.	2021	2023	periodic	Work and activities Vulnerable populations	leisure activities juveniles
Azerbaijan	28. [Prisons No. 6 and 14] The delegation did not hear any complaints about the food provided to prisoners. That said, it was clear that most inmates relied to a large extent on the food sent by their families (up to 30 kg twice a month), which they were cooking themselves. In both prisons, the kitchens were modestly equipped and quite dilapidated, though in working order. However, the areas wher…	29. The CPT also recommends that steps be taken at both above-mentioned prisons [Prisons No. 6 and 14] to: (…) refurbish kitchens, canteens and premises in which inmates may store and prepare food received from home, and make sure they are maintained in a clean condition.	European Committee for the Prevention of Torture and Inhuman or Degrading Treatment or Punishment (CPT) (2018). Report to the Azerbaijani Government on the visit to Azerbaijan carried out by the European Committee for the Prevention of Torture and Inhuman or Degrading Treatment or Punishment (CPT) from 15 to 22 June 2015 [CPT/Inf (2018) 33]. Strasbourg: Council of Europe.	2015	2018	ad hoc	Food and nutrition Work and activities	kitchen facilities preparation of food food provision by external relatives quality of food work
Azerbaijan	100. The delegation did not hear any complaints about the food provided to prisoners. That said, it was clear that most inmates relied to a large extent on the food sent by their families, which they were cooking themselves. The kitchen, the canteen and especially the area where inmates stored their own food were run down and unhygienic (Reportedly, a rat had bitten an inmate in the storage room …		European Committee for the Prevention of Torture and Inhuman or Degrading Treatment or Punishment (CPT) (2018). Report to the Azerbaijani Government on the visit to Azerbaijan carried out by the European Committee for the Prevention of Torture and Inhuman or Degrading Treatment or Punishment (CPT) from 29 March to 8 April 2016 [CPT/Inf (2018) 35]. Strasbourg: Council of Europe.	2016	2018	periodic	Food and nutrition Vulnerable populations	quality of food food provision by external relatives preparation of food kitchen facilities eating area women
Azerbaijan	45. [Penitentiary Establishment No. 4 for women] (...) prisoners were expected to (...) using their or their families’ financial resources, unless they were destitute and with no one to support them financially (...). The same was the case with diapers, baby food and clothes in the mother-and-baby unit at the Penitentiary Establishment No. 4.		European Committee for the Prevention of Torture and Inhuman or Degrading Treatment or Punishment (CPT) (2024). Report to the Azerbaijani Government on the visit to Azerbaijan carried out by the European Committee for the Prevention of Torture and Inhuman or Degrading Treatment or Punishment (CPT) from 12 to 19 December 2022 [CPT/Inf (2024) 23]. Strasbourg: Council of Europe.	2022	2024	ad hoc	Vulnerable populations	children living with their mothers
Belgium	12. [trans.] [prison d'Anvers] (...) the delegation learned of an incident (...) in which a detention officer allegedly physically abused a prisoner following a verbal altercation during the distribution of meals. 20. [trans.] (...) before the start of the Covid-19 pandemic, a series of other activities such as education and vocational training (for example, courses for kitchen helpers and cleane…		European Committee for the Prevention of Torture and Inhuman or Degrading Treatment or Punishment (CPT) (2022). Rapport au Gouvernement de Belgique relatif à la visite effectuée en Belgique par le Comité européen pour la prévention de la torture et des peines ou traitements inhumains ou dégradants (CPT) du 2 au 9 novembre 2021 [CPT/Inf (2022) 22]. Strasbourg: Council of Europe.	2021	2022	ad hoc	Conditions and issues Work and activities	disciplinary measure vocational training prison staff
Belgium	10. [trans.] All other activities had been cancelled, with the exception of kitchen work, meal distribution and some cleaning work. 11. [trans.] In the establishments visited, external food supplies were restricted or even blocked for several days by picket lines. At prison d’Ittre, bread had to be delivered by the police for the first few days, as the demonstrators prevented the baker from deliv…		European Committee for the Prevention of Torture and Inhuman or Degrading Treatment or Punishment (CPT) (2016). Rapport au Gouvernement de la Belgique relatif à la visite effectuée en Belgique par le Comité européen pour la prévention de la torture et des peines ou traitements inhumains ou dégradants (CPT) du 7 au 9 mai 2016 [CPT/Inf (2016) 29]. Strasbourg: Council of Europe.	2016	2016	ad hoc	Work and activities Food and nutrition Conditions and issues	work access to food quality of food distribution of food access to food others
Belgium	55. [trans.] However, the delegation did not receive any complaints about the meals served in the cells (...). 62. [trans.] [prison de Leuze-en-Hainau] The furniture was also satisfactory ((...), refrigerator, etc.). (...) It should also be noted that complaints about the quantity of food provided at meals had been made to management prior to the visit. 67. [trans.] On the basis of complaints rec…	69. The CPT recommends that the Belgian authorities ensure that persons transferred to the Palais de Justice de Bruxelles are provided with food at mealtimes, without exception.	European Committee for the Prevention of Torture and Inhuman or Degrading Treatment or Punishment (CPT) (2018). Rapport au Gouvernement de la Belgique relatif à la visite effectuée en Belgique par le Comité européen pour la prévention de la torture et des peines ou traitements inhumains ou dégradants (CPT) du 27 mars au 6 avril 2017 [CPT/Inf (2018) 8]. Strasbourg: Council of Europe.	2017	2018	periodic	Food and nutrition Vulnerable populations	quality of food quantity of food eating area kitchen facilities children living with their mothers
Bosnia and Herzegovina	56. [State Prison of BiH 27] (…) remand prisoners were offered approximately five hours of out-of-cell entitlement per day (consisting of (...) two to three hours in a communal room equipped with a (...) small kitchen (...)).		European Committee for the Prevention of Torture and Inhuman or Degrading Treatment or Punishment (CPT) (2023). Report to the Government of Bosnia and Herzegovina on the ad hoc visit to Bosnia and Herzegovina carried out by the European Committee for the Prevention of Torture and Inhuman or Degrading Treatment or Punishment (CPT) from 17 to 27 September 2021 [CPT/Inf (2023) 08]. Strasbourg: Counc…	2021	2023	ad hoc	Food and nutrition	kitchen facilities
Bosnia and Herzegovina	38. (...) the delegation also received one allegation of prolonged ankle and wrist handcuffing of a prisoner in a stress position at Mostar Prison. The inmate in question alleged that, following an episode of over-agitation in late August 2015, during which he had banged repeatedly on his cell door, he had been handcuffed by prison officers behind his back with his wrists hyperflexed, ankle-cuffe…		European Committee for the Prevention of Torture and Inhuman or Degrading Treatment or Punishment (CPT) (2016). Report to the Government of Bosnia and Herzegovina on the visit to Bosnia and Herzegovina carried out by the European Committee for the Prevention of Torture and Inhuman or Degrading Treatment or Punishment (CPT) from 29 September to 9 October 2015 [CPT/Inf (2016) 17]. Strasbourg: Counc…	2015	2016	periodic	Conditions and issues	disciplinary measure
Bosnia and Herzegovina	55. [Mostar Prison] Only 32 out of 117 sentenced prisoners were offered paid work, mainly in the field of general maintenance work (kitchen (...), food distribution (…)). 83. [Banja Luka Prison] Further, 106 prisoners (some 60%) were offered paid work, primarily distributed in general services or maintenance (kitchen (...), bakery, (...)).		European Committee for the Prevention of Torture and Inhuman or Degrading Treatment or Punishment (CPT) (2021). Report to the Government of Bosnia and Herzegovina on the visit to Bosnia and Herzegovina carried out by the European Committee for the Prevention of Torture and Inhuman or Degrading Treatment or Punishment (CPT) from 11 to 21 June 2019 [CPT/Inf (2021) 21]. Strasbourg: Council of Europe.	2019	2021	periodic	Work and activities	work
Bulgaria	40. The Burgas and Varna prison kitchens (and the dining hall at Varna Prison, which was also infested with rats) remained filthy and unhygienic with leaking and over-flowing sewage pipes and walls and ceilings covered with mould (with the exception of Burgas Prison, where the kitchen’s walls had recently been whitewashed). It can thus be stated that most parts of these establishments were unfit …		European Committee for the Prevention of Torture and Inhuman or Degrading Treatment or Punishment (CPT) (2015). Report to the Bulgarian Government on the visit to Bulgaria carried out by the European Committee for the Prevention of Torture and Inhuman or Degrading]. Treatment or Punishment (CPT) from 13 to 20 February 2015 [CPT/Inf (2015) 36]. Strasbourg: Council of Europe.	2015	2015	ad hoc	Food and nutrition	kitchen facilities eating facilities
Bulgaria	73. The already refurbished areas of Burgas Prison (The refurbishment had so far included (...) the kitchen and boiler room were also completely new, (...) also offered good material condition (...). 77. Despite some ongoing refurbishment in different areas of the establishment (including (...) partial refurbishment of the kitchen (tiles, ventilation)), the overall material conditions had remaine…	74. [Varna prison] The Committee (...) invites the Bulgarian authorities to complete the refurbishment of the entire establishment, including the kitchen. 81. The CPT recommends that the Bulgarian authorities review the quality of the food provided to inmates and the prices in prison shops.	European Committee for the Prevention of Torture and Inhuman or Degrading Treatment or Punishment (CPT) (2018). Report to the Bulgarian Government on the visit to Bulgaria carried out by the European Committee for the Prevention of Torture and Inhuman or Degrading Treatment or Punishment (CPT) from 25 September to 6 October 2017 [CPT/Inf (2018) 15]. Strasbourg: Council of Europe.	2017	2018	periodic	Food and nutrition	kitchen facilities quality of food quantity of food access to food
Bulgaria	46. (...) the delegation has again received many complaints about the quality of prison food and – on a related matter, since prisoners had to buy most of their own food – about high prices (and limited range) of items for sale in prison shops. 47. There were approximately 50 paid and some 90 unpaid workplaces at Kremikovtsi Prison Hostel (...). Most of the (...) unpaid work consisted of cleaning…	46. The Committee reiterates its recommendation that the Bulgarian authorities review the quality of the food provided to inmates and the prices in prison shops.	European Committee for the Prevention of Torture and Inhuman or Degrading Treatment or Punishment (CPT) (2022). Report to the Bulgarian Governmenton the periodic visit to Bulgaria carried out by the European Committee for the Prevention of Torture and Inhuman or Degrading Treatment or Punishment (CPT) from 1 to 13 October 2021 [CPT/Inf (2022) 20]. Strasbourg: Council of Europe.	2021	2022	periodic	Food and nutrition Work and activities	quality of food access to food work
Croatia	29. At Osijek County Prison, 28 prisoners (...) were engaged in full-time remunerated activity (kitchen (...)). At Split County Prison, 35 prisoners (...) were engaged in a remunerated activity (kitchen (...)). The prison management had also recently introduced (...) a vocational cookery course (...). At Zagreb County Prison, around 75 prisoners were involved in a remunerated activity (kitchen (.…	33. The CPT recommends that appropriate cutlery be provided to all inmates. Any limitation to the provision of adequate cutlery must be part of an individual security assessment by the prison management.	European Committee for the Prevention of Torture and Inhuman or Degrading Treatment or Punishment (CPT) (2018). Report to the Croatian Government on the visit to Croatia carried out by the European Committee for the Prevention of Torture and Inhuman or Degrading Treatment or Punishment (CPT) from 14 to 22 March 2017 [CPT/Inf (2018) 44]. Strasbourg: Council of Europe.	2017	2018	periodic	Work and activities Conditions and issues	work vocational training others
Croatia	38. [Muršić v. Croatia] Senior officials of the Ministry of Justice informed the delegation at the outset of the visit that they had intended to focus on qualitative aspects of the material conditions of detention, such as the quality of food (...) to which the amended provisions of the LECS also refer in general terms. 40. [Zagreb Prison] (...) all wings accommodating remand prisoners (...) were…	45. The CPT recommends that the Croatian authorities ensure that all prisoners are provided with an appropriate set of cutlery (that is, fork, knife and spoon) when eating their meals and that each restriction be subject to an individual risk assessment. 96. Further, additional efforts should also be made to ensure that a wide variety of food is made available in the right proportions to enable n…	European Committee for the Prevention of Torture and Inhuman or Degrading Treatment or Punishment (CPT) (2023). Report to the Croatian Government on the visit to Croatia carried out by the European Committee for the Prevention of Torture and Inhuman or Degrading Treatment or Punishment (CPT) from 19 to 29 September 2022 [CPT/Inf (2023) 30]. Strasbourg: Council of Europe.	2022	2023	periodic	Food and nutrition Work and activities Conditions and issues Vulnerable populations	quality of food eating area access to food kitchen facilities work disciplinary measure women children living with their mothers
	95. [Požega Prison, mother and child unit] The unit was located directly above the canteen and consisted of an autonomous area comprising two rooms with metal beds and metal cots, a living room with a play area for children and a kitchen (equipped with a stove and a table) and a call bell. 96. [Požega Prison, mother and child unit] There were sufficient supplies of (...) baby milk. In terms of fo…
Cyprus	100. The Committee takes note of the discussions underway for reform of the prison legislation of the Republic of Cyprus since the European Court of Human Rights case of Onoufriou v. Cyprus, notably concerning the procedural guarantees and safeguards required for inmates placed in solitary confinement. These include ensuring, during solitary confinement, the right of better access to (...) regula…		European Committee for the Prevention of Torture and Inhuman or Degrading Treatment or Punishment (CPT) (2018). Report to the Government of Cyprus on the visit to Cyprus carried out by the European Committee for the Prevention of Torture and Inhuman or Degrading Treatment or Punishment (CPT) from 2 to 9 February 2017 [CPT/Inf (2018) 16]. Strasbourg: Council of Europe.	2017	2018	periodic	Conditions and issues	disciplinary measure
Cyprus	26. [Nicosia Central Prisons] (...) the delegation received several separate allegations from prisoners on Block 10A, who were clearly in distress and who stated that they were constantly bullied and psychologically ill-treated, that other prisoners stole their food and mocked them. 77. [Nicosia Central Prisons] As for food refusals/hunger strikes, there remained no specific prison policy in plac…	77. The CPT recommends the establishment of a formal written procedure on managing hunger strikes by prisoners.	European Committee for the Prevention of Torture and Inhuman or Degrading Treatment or Punishment (CPT) (2024). Report to the Government of Cyprus on the visit to Cyprus carried out by the European Committee for the Prevention of Torture and Inhuman or Degrading Treatment or Punishment (CPT) from 9 to 17 May 2023 [CPT/Inf (2024) 18]. Strasbourg: Council of Europe.	2023	2024	periodic	Conditions and issues	exploitation resistance
Czech Republic	44. [České Budějovice Remand Prison and Mírov Prison] (...) the majority of male sentenced prisoners had remunerated work, either in the internal operation of the prison (kitchen (...)) or for outside companies ((...) food (...)). 50. [high-security unit 5d, Mírov Prison] For the rest of the time (i.e. up to 23 hours a day), they were locked up alone in their cells, the only distraction being (..…		European Committee for the Prevention of Torture and Inhuman or Degrading Treatment or Punishment (CPT) (2019). Report to the Czech Government on the visit to the Czech Republic carried out by the European Committee for the Prevention of Torture and Inhuman or Degrading Treatment or Punishment (CPT) from 2 to 11 October 2018 [CPT/Inf (2019) 23]. Strasbourg: Council of Europe.	2018	2019	periodic	Work and activities Food and nutrition Conditions and issues	work preparation of food disciplinary measure
Denmark	65. [Western Prison, Police Square Prison Copenhagen, Nyborg and Enner Mark Prisons] (...) the cells to be generally suitably furnished ((...) fridge) (...). There seemed to be no problems with (...) the quality and quantity of the food. Many prisoners (...) could cook their own meals; by contrast, those in high-security units had ready-made meals (delivered frozen to the prison and warmed up on …	65. The Committee invites the Danish authorities to look into this matter. (…) this is a positive practice that could usefully be expanded to other prisons.	European Committee for the Prevention of Torture and Inhuman or Degrading Treatment or Punishment (CPT) (2024). Report to the Danish Government on the visit to Denmark carried out by the European Committee for the Prevention of Torture and Inhuman or Degrading Treatment or Punishment (CPT) from 23 May to 3 June 2024 [CPT/Inf (2024) 38]. Strasbourg: Council of Europe.	2024	2024	periodic	Food and nutrition Work and activities	kitchen facilities quality of food quantity of food preparation of food eating area access to food distribution of food work vocational training
Estonia	56. [Tallinn Prison, Tartu Prison, Viru Prisons] A recurrent complaint heard from inmates in the three prisons visited concerned the allegedly insufficient quantity (and sometimes also the temperature) of the food provided; this was reportedly a source of tension between prisoners and custodial staff, which led to frequent requests from prisoners to measure the weight (and in some cases the tempe…	69. The practice of holding medical consultations through the food hatch or in the doorway should be discontinued immediately.	European Committee for the Prevention of Torture and Inhuman or Degrading Treatment or Punishment (CPT) (2024). Report to the Estonian Government on the visit to Estonia carried out by the European Committee for the Prevention of Torture and Inhuman or Degrading Treatment or Punishment (CPT) from 29 May to 8 June 2023 [CPT/Inf (2024) 26]. Strasbourg: Council of Europe.	2023	2024	periodic	Food and nutrition Vulnerable populations Work and activities Conditions and issues	quality of food quantity of food access to food specialized nutrition children living with their mothers work vocational training others
Finland	41. Material conditions were generally excellent at Turku Prison, which was a modern purpose-built establishment in a very good state of repair and cleanliness. (...) A lot of additional equipment (for coffee and tea making, fans, fridges, etc.) was in evidence. Further, prisoners had access to fully equipped kitchens (where they could prepare any extra food items purchased in the prison shop) (.…		European Committee for the Prevention of Torture and Inhuman or Degrading Treatment or Punishment (CPT) (2021). Report to the Finnish Government on the visit to Finland carried out by the European Committee for the Prevention of Torture and Inhuman or Degrading Treatment or Punishment (CPT) from 7 September to 18 September 2020 [CPT/Inf (2021) 7]. Strasbourg: Council of Europe.	2020	2021	periodic	Food and nutrition	kitchen facilities access to food
France	42. [trans.] The situation was even more worrying in the Fresnes (...) and Nîmes prisons – with the exception of the women's section (...). Due to overcrowding, the three prisoners in these cells were unable to have a large enough table and a chair each, forcing them to eat on their beds. (...) In addition, major ventilation problems were causing dampness in both establishments. (…) at Fresnes pr…	47. [trans.] In the light of the above, the CPT invites the French authorities to improve the provision of meals in the establishments visited, with particular attention being paid to the situation at Fresnes Remand Prison.	European Committee for the Prevention of Torture and Inhuman or Degrading Treatment or Punishment (CPT) (2017). Rapport au Gouvernement de la République française relatif à la visite effectuée en France par le Comité européen pour la prévention de la torture et des peines ou traitements inhumains ou dégradants (CPT) du 15 au 27 novembre 2015 [CPT/Inf (2017) 7]. Strasbourg: Council of Europe.	2015	2017	periodic	Food and nutrition Conditions and issues	eating area kitchen facilities quality of food quantity of food others
France	90. [trans.] [L’établissement de Maubeuge] As a result, visits and activities were suspended, meals were distributed irregularly (…). As part of a guaranteed service, every prisoner should benefit from meals provided at the scheduled times (…).		European Committee for the Prevention of Torture and Inhuman or Degrading Treatment or Punishment (CPT) (2021). Rapport au Gouvernement de la République française relatif à la visite effectuée en France par le Comité européen pour la prévention de la torture et des peines ou traitements inhumains ou dégradants (CPT) du 4 au 18 décembre 2019 [CPT/Inf (2021) 14]. Strasbourg: Council of Europe.	2019	2021	periodic	Food and nutrition	distribution of food
Georgia	10. The three semi-open penitentiary establishments had certain features in common. They were relatively large-capacity establishments and the considerable, exclusively adult male sentenced populations (...), for the overwhelming majority of them, virtually no organised activities at their disposal: paid work ((...) bakery, distributing food, etc.) was only offered to a small number of inmates (.…		European Committee for the Prevention of Torture and Inhuman or Degrading Treatment or Punishment (CPT) (2022). Report to the Georgian Government on the ad hoc visit to Georgia carried out by the European Committee for the Prevention of Torture and Inhuman or Degrading Treatment or Punishment (CPT) from 17 to 24 May 2021 [CPT/Inf (2022) 11]. Strasbourg: Council of Europe.	2021	2022	ad hoc	Food and nutrition Work and activities	kitchen facilities work
Georgia	59. [Prison No. 8 Gldani] (…) no noteworthy problems were observed as regards (….) the provision of (...) food. 60. [Prison No. 9 Matrosov Prison] (...) there were no problems with (…) food (…). 62. [Prison No. 6 Rustavi] The establishment’s kitchen was new and well equipped, and the food appeared sufficient in quantity and quality. 64. [Prison No. 7, Tbilisi, new site ] (…) there were no problem…		European Committee for the Prevention of Torture and Inhuman or Degrading Treatment or Punishment (CPT) (2019). Report to the Georgian Government on the visit to Georgia carried out by the European Committee for the Prevention of Torture and Inhuman or Degrading Treatment or Punishment (CPT) from 10 to 21 September 2018 [CPT/Inf (2019) 16]. Strasbourg: Council of Europe.	2018	2019	periodic	Food and nutrition Vulnerable populations	quality of food quantity of food kitchen facilities eating area juveniles
Germany	48. Until May 2015, inmate A had been subjected to the high-security regime A, which meant that no contacts whatsoever with other (high-security) prisoners were allowed. Following a decision taken by the sentence planning board (...) of the previous prison, his regime had been altered to level B. According to the latter regime, which was also being applied to him at Celle Prison, the prisoner was…		European Committee for the Prevention of Torture and Inhuman or Degrading Treatment or Punishment (CPT) (2017). Report to the German Government on the visit to Germany carried out by the European Committee for the Prevention of Torture and Inhuman or Degrading Treatment or Punishment (CPT) from 25 November 2015 to 7 December 2015 [CPT/Inf (2017) 13]. Strasbourg: Council of Europe.	2015	2017	periodic	Conditions and issues	disciplinary measure
Germany	40. [Pankow Prison, mother-and-child unit] (...) consisted of (...) a kitchen (...). 44. At Berlin Prison for Women, both remand and sentenced prisoners benefited from generous out of cell time (...) during which they could (...) cook in communal areas equipped with kitchens (...). The vast majority of sentenced prisoners and a number of remand prisoners worked ((...) work in the kitchen/laundry/…		European Committee for the Prevention of Torture and Inhuman or Degrading Treatment or Punishment (CPT) (2022). Report to the German Government on the periodic visit to Germany carried out by the European Committee for the Prevention of Torture and Inhuman or Degrading Treatment or Punishment (CPT) from 1 to 14 December 2020 [CPT/Inf (2022) 18]. Strasbourg: Council of Europe.	2020	2022	periodic	Vulnerable populations Work and activities Conditions and issues Food and nutrition	children living with their mothers women work vocational training disciplinary measure preparation of food distribution of food eating area
Greece	77. [Alikarnassos Prison] Only a few jobs (kitchen (...)) are for longer periods (…) efforts were made to promote activities in the prison such as gardening and a special communal meal to celebrate Orthodox Easter.		European Committee for the Prevention of Torture and Inhuman or Degrading Treatment or Punishment (CPT) (2016). Report to the Greek Government on the visit to Greece carried out by the European Committee for the Prevention of Torture and Inhuman or Degrading Treatment or Punishment (CPT) from 14 to 23 April 2015 [CPT/Inf (2016) 4]. Strasbourg: Council of Europe.	2015	2016	ad hoc	Work and activities Food and nutrition	work specialized nutrition
Greece	41. [Chania Prison] (...) there were 300 workers (...) including (...) 30 kitchen staff, 47 canteen and supermarket workers (...). Prisoners would usually be granted work for three months at a time after which they would have to wait approximately six months or more before they were offered another job. Only a few jobs (kitchen (...)) could be carried out for longer periods. 53. [Thessaloniki Pri…		European Committee for the Prevention of Torture and Inhuman or Degrading Treatment or Punishment (CPT) (2020). Report to the Greek Government on the visit to Greece carried out by the European Committee for the Prevention of Torture and Inhuman or Degrading Treatment or Punishment (CPT) from 28 March to 9 April 2019 [CPT/Inf (2020) 15]. Strasbourg: Council of Europe.	2019	2020	periodic	Work and activities Food and nutrition	work kitchen facilities preparation of food
Greece	30. [Kos Prison] When the prison was not locked down, prisoners (...) could eat their meals communally in the dining room. 33. In all the prisons visited, except Kos Prison which had its own organic vegetable garden, the delegation received complaints about the food in particular as regards the quality (lack of nutrition and fresh fruit) and monotony of meals served. Many prisoners supplemented t…	33. The CPT recommends that the Greek authorities ensure that all prisoners are able to eat their meals in dignity through being provided with cutlery and plates, and that hygiene norms are improved regarding the delivery and distribution of meals, notably at Korydallos Men’s Prison. Additional efforts should also be made to ensure that a wide variety of foods should be made available in the righ…	European Committee for the Prevention of Torture and Inhuman or Degrading Treatment or Punishment (CPT) (2022). Report to the Greek Government on the ad hoc visit to Greece carried out by the European Committee for the Prevention of Torture and Inhuman or Degrading Treatment or Punishment (CPT) from 22 November 2021 to 1 December 2021 [CPT/Inf (2022) 16]. Strasbourg: Council of Europe.	2021	2022	ad hoc	Food and nutrition Work and activities Vulnerable populations	eating area quantity of food quality of food distribution of food access to food kitchen facilities work women
Hungary	100. [Budapest and Szeged, special regime units for prisoners serving lengthy sentences (HSR Units)] HSR prisoners, often in pairs, had out-of-cell activities during daily periods ranging from two to six hours. This included access to a kitchen (…).		European Committee for the Prevention of Torture and Inhuman or Degrading Treatment or Punishment (CPT) (2020). Report to the Hungarian Government on the visit to Hungary carried out by the European Committee for the Prevention of Torture and Inhuman or Degrading Treatment or Punishment (CPT) from 20 to 29 November 2018 [CPT/Inf (2020) 8]. Strasbourg: Council of Europe.	2018	2020	periodic	Food and nutrition	kitchen facilities
Hungary	74. Prisoners were required to make formal requests (...) to use a fridge (...). 75. [Tiszalök Prison] Around 15 prisoners were involved in (...) cooking, and other vocational training activities for which they received a small financial compensation. 82. The delegation received several complaints of the high costs of the daily subsistence fee (including maintenance costs and daily allowance for …	115. The CPT would also like to receive detailed information on the specific healthcare protocols on fluid and food refusal and suicide prevention, and the training proposed to healthcare staff in these areas in all three establishments visited.	European Committee for the Prevention of Torture and Inhuman or Degrading Treatment or Punishment (CPT) (2024). Report to the Hungarian Government on the visit to Hungary carried out by the European Committee for the Prevention of Torture and Inhuman or Degrading Treatment or Punishment (CPT) from 16 to 26 May 2023 [CPT/Inf(2024) 36]. Strasbourg: Council of Europe.	2023	2024	periodic	Food and nutrition Vulnerable populations Work and nutrition	access to food quality of food quantity of food children living with their mothers persons with disabilities LGBTQIA* vocational training
Iceland	28. [Akureyri, Kvíabryggja, Litla-Hraun and Hólmsheiði Prison] As for the food, it was invariably excellent and plentiful (and most prisoners could cook their own meals).		European Committee for the Prevention of Torture and Inhuman or Degrading Treatment or Punishment (CPT) (2020). Report to the Icelandic Government on the visit to Iceland carried out by the European Committee for the Prevention of Torture and Inhuman or Degrading Treatment or Punishment (CPT) from 17 to 24 May 2019 [CPT/Inf (2020) 4]. Strasbourg: Council of Europe.	2019	2020	periodic	Food and nutrition	quality of food preparation of food
Ireland	32. [Mountjoy Prison Training Unit] (...) is composed of cells measuring some 6m² each with every unit having (...) a kitchen and a communal room. Although on the small size, the cells will remain unlocked at all times, unless the prisoners decide to lock the doors to their cells themselves, and prisoners will only be expected to be in their cells from 10 p.m. until breakfast time the next mornin…		European Committee for the Prevention of Torture and Inhuman or Degrading Treatment or Punishment (CPT) (2020). Report to the Government of Ireland on the visit to Ireland carried out by the European Committee for the Prevention of Torture and Inhuman or Degrading Treatment or Punishment (CPT) from 23 September to 4 October 2019 [CPT/Inf (2020) 37]. Strasbourg: Council of Europe.	2019	2020	periodic	Food and nutrition Conditions and issues	kitchen facilities eating area access to food distribution of food disciplinary measure
	67. As regards food, a common complaint received was that tea was served at 4.15 p.m. which meant prisoners had to wait almost 16 hours before their next meal. Certainly, for those with money there is the possibility to buy certain basic foodstuffs from the canteen to ward off hunger. The Committee understands that the timing of tea suits the organisation of the day with prisoners getting their f…
Italy	36. [Ascoli Piceno Prison] (...) cells were adequately equipped (...) and the cooking areas and sanitary annexes had recently been renovated. (...) At Como Prison, cells were equipped with (...) a separate cooking area (...). With the exceptions of male Sections I and II (...) the central kitchen showed signs of disrepair, with damaged flooring and unplastered walls (...). At Turin Prison (...) k…	39. The CPT recommends that the Italian authorities remedy the deficiencies highlighted above and, in particular: at Como Prison: (…) ensure the proper maintenance of the common facilities of the prison and proceed with the refurbishment of the central kitchen.	European Committee for the Prevention of Torture and Inhuman or Degrading Treatment or Punishment (CPT) (2017). Report to the Italian Government on the visit to Italy carried out by the European Committee for the Prevention of Torture and Inhuman or Degrading Treatment or Punishment (CPT) from 8 to 21 April 2016 [CPT/Inf (2017) 23]. Strasbourg: Council of Europe.	2016	2017	periodic	Food and nutrition Work and activities Conditions and issues	kitchen facilities preparation of food quality of food quantity of food access to food work resistance
Italy	37. The CPT recalls that in October 2018, the Italian Parliament adopted long-awaited amendments to the 1975 Prison Law (“Ordinamento Penitenziario” or O.P.) consisting of three separate decrees, which introduced important modifications to the legal framework for prisons. These modifications included: (...) the amelioration of poor material conditions inside cells in terms of (...) quality of foo…	90. The CPT recommends that the Italian authorities take steps to improve the quality of the food in the prisons visited, and to make efforts to address the different cultural and dietary requirements of the prison population. Further, consideration should be given either to serving dinner later or to offering a supplementary snack later in the evening.	European Committee for the Prevention of Torture and Inhuman or Degrading Treatment or Punishment (CPT) (2023). Report to the Italian Government on the periodic visit to Italy carried out by the European Committee for the Prevention of Torture and Inhuman or Degrading Treatment or Punishment (CPT) from 28 March to 8 April 2022 [CPT/Inf (2023) 5]. Strasbourg: Council of Europe.	2022	2023	periodic	Food and nutrition Conditions and issues Work and activities Vulnerable populations	quality of food quantity of food access to food preparation of food resistance others work leisure activities women
	92. [Turin Lorusso e Cutugno Prison] The majority of jobs (...) related to the functioning of the establishment such as kitchen workers (...), distribution of food and maintenance. 97. At present, the concept of dynamic security (“sorveglianza dinamica”) in Italy refers to the current medium security regime whereby prisoners are provided with eight-hours out-of-cell time during which they are off…
Italy	21. [Biella Prison] (...) cells in the new pavilion were equipped with (…) a cooking platform (…). 24. Inmates in Italian prisons are normally offered the possibility to prepare for themselves hot beverages and to cook simple meals with food purchased from the prison canteen. That said, the delegation received complaints regarding the quality of food provided to inmates at Biella and Saluzzo Pris…	25. The CPT recommends that the Italian authorities remedy the deficiencies highlighted above and, in particular ensure that: (…) the preparation and variety of food at Saluzzo Prison be improved. This will also require recruiting an adequate number of kitchen workers and the renovation of the kitchen area and its equipment; the religious requirements and dietary habits of foreign prisoners be fu…	European Committee for the Prevention of Torture and Inhuman or Degrading Treatment or Punishment (CPT) (2020). Report to the Italian Government on the visit to Italy carried out by the European Committee for the Prevention of Torture and Inhuman or Degrading Treatment or Punishment (CPT) from 12 to 22 March 2019 [CPT/Inf (2020) 2]. Strasbourg: Council of Europe.	2019	2020	ad hoc	Food and nutrition Work and activities	kitchen facilities preparation of food quality of food quantity of food specialized nutrition access to food work
Kosovo*	38. [Dubrava Prison] (...) in the kitchens used for the preparation of food for inmates, much of the essential equipment, such as ovens, burners, and cold storage rooms, was either very dilapidated or not functioning at all. 42. (...) the delegation gained a generally favourable impression of the regime offered to female and juvenile sentenced prisoners at Lipjan/Lipljan Correctional Centre. (...…		European Committee for the Prevention of Torture and Inhuman or Degrading Treatment or Punishment (CPT) (2016). Report to the United Nations Interim Administration Mission in Kosovo (UNMIK) on the visit to Kosovo* carried out by the European Committee for the Prevention of Torture and Inhuman or Degrading Treatment or Punishment (CPT) from 15 to 22 April 2015 [CPT/Inf (2016) 23]. Strasbourg: Coun…	2015	2016	ad hoc	Food and nutrition Vulnerable populations	kitchen facilities women
Kosovo*	77. [Dubrava Prison] Approximately half of the prisoners worked, in particular those in the advanced regime ((...) work in the laundry/kitchen, etc.) (...). 78. [High Security Prison] Some 70% of sentenced prisoners held in the standard and advanced regimes (...) worked (e.g. (...) kitchen/distribution of food (...)), albeit some of these tasks only took up to two hours per working day. 79. [Pris…		European Committee for the Prevention of Torture and Inhuman or Degrading Treatment or Punishment (CPT) (2021). Report to the United Nations Interim Administration Mission in Kosovo (UNMIK) on the visit to Kosovo* carried out by the European Committee for the Prevention of Torture and Inhuman or Degrading Treatment or Punishment (CPT) from 6 to 16 October 2020 [CPT/Inf (2021) 23]. Strasbourg: Cou…	2020	2021	ad hoc	Work and activities	work
Latvia	54. [Daugavgrīva Prison] (...) work opportunities were offered to some 100 sentenced prisoners in the establishment’s production facilities (...), and about 130 were working on different tasks linked to the running of the prison (food preparation and distribution (...)). 57. [Rīga Central Prison] According to information provided to the delegation, general education and vocational training (for p…		European Committee for the Prevention of Torture and Inhuman or Degrading Treatment or Punishment (CPT) (2017). Report to the Latvian Government on the visit to Latvia carried out by the European Committee for the Prevention of Torture and Inhuman or Degrading Treatment or Punishment (CPT) from 12 to 22 April 2016 [CPT/Inf (2017) 16]. Strasbourg: Council of Europe.	2016	2017	periodic	Work and activities	work vocational training
Latvia	87. [Daugavgrīva Prison] (...) about 10% of inmates were working on different tasks linked to the running of the prison (food preparation and distribution (...)). 88. [Rīga Central Prison] (...) work opportunities were offered to 22% of the sentenced prisoners in private companies (food preparation, sewing, etc.), and 73 prisoners were working on different tasks linked to the running of the priso…		European Committee for the Prevention of Torture and Inhuman or Degrading Treatment or Punishment (CPT) (2023). Report to the Latvian Government on the periodic visit to Latvia carried out by the European Committee for the Prevention of Torture and Inhuman or Degrading Treatment or Punishment (CPT) from 10 to 20 May 2022 [CPT/Inf (2023) 16]. Strasbourg: Council of Europe.	2022	2023	periodic	Work and activities	work
Liechtenstein	32. At the time of the visit, most inmates were offered at least some paid occupation, although, in some cases, this was limited to a few hours per week (work offered included (…) cooking (…)).		European Committee for the Prevention of Torture and Inhuman or Degrading Treatment or Punishment (CPT) (2017). Report to the Government of the Principality of Liechtenstein on the visit to Liechtenstein carried out by the European Committee for the Prevention of Torture and Inhuman or Degrading Treatment or Punishment (CPT) from 20 to 24 June 2016 [CPT/Inf (2017) 21]. Strasbourg: Council of Euro…	2016	2017	periodic	Work and activities	work
Lithuania	45. (...) the phenomenon of inter-prisoner violence was also present at Panevėžys Prison, where it seemed to be mainly related to extortion (of money, food, clothes, TV sets, etc.) by some powerful inmates. 55. In all establishments visited, and at Alytus and Marijampolė Prisons in particular, the delegation received numerous complaints from prisoners about the poor quality and, especially, insuf…	55. The CPT recommends that the Lithuanian authorities take steps to review the quality and quantity of the food provided to inmates in all prisons visited. Additionally, measures should be taken, without delay, to refurbish the kitchens and to investigate the allegations of food theft at Alytus and Marijampolė Prisons.	European Committee for the Prevention of Torture and Inhuman or Degrading Treatment or Punishment (CPT) (2018). Report to the Lithuanian Government on the visit to Lithuania carried out by the European Committee for the Prevention of Torture and Inhuman or Degrading Treatment or Punishment (CPT) from 5 to 15 September 2016 [CPT/Inf (2018) 2]. Strasbourg: Council of Europe.	2016	2018	periodic	Conditions and issues Food and nutrition	exploitation quality of food quantity of food kitchen facilities
Lithuania	38. (...) the CPT delegation once again received many credible allegations of inter-prisoner violence, including (...) psychological pressure, and coercion to commit new crimes ((...) In Alytus Prison, a prisoner complained that he was forced to spend the money sent monthly by his family to buy food and drugs for higher caste prisoners). 40. (...) “untouchables” still get the worst place to sleep…	62. The CPT reiterates its recommendation that steps be taken to ensure the quality and quantity of the food provided to prisoners.	European Committee for the Prevention of Torture and Inhuman or Degrading Treatment or Punishment (CPT) (2023). Report to the Lithuanian Government on the periodic visit to Lithuania carried out by the European Committee for the Prevention of Torture and Inhuman or Degrading Treatment or Punishment (CPT) from 10 to 20 December 2021 [CPT/Inf (2023) 01]. Strasbourg: Council of Europe.	2021	2023	periodic	Conditions and issues Food and nutrition Work and activities	exploitation quality of food quantity of food work
Lithuania	48. [Alytus Prison, Marijampolė Prison, Pravieniškės 2nd Prison, Vilnius Prison] The delegation also notably received complaints about poor food quality, allegedly mostly due to the fact that prisoners working in the kitchen were stealing foodstuffs to exchange for drugs. 65. All the maintenance work in prisons was done by the “untouchables”, and of those, only the lowest category, šliapos, were …		European Committee for the Prevention of Torture and Inhuman or Degrading Treatment or Punishment (CPT) (2024). Report to the Lithuanian Government on the visit to Lithuania carried out by the European Committee for the Prevention of Torture and Inhuman or Degrading Treatment or Punishment (CPT) from 12 to 22 February 2024 [CPT/Inf (2024) 25]. Strasbourg: Council of Europe.	2024	2024	ad hoc	Food and nutrition Conditions and issues	quality of food exploitation
Lithuania	36. Some complaints were again received in the prisons visited about the food, especially at Marijampolė and Pravieniškės Prisons (where the food was reportedly monotonous and lacked fresh fruit and vegetables).	36. The CPT reiterates its recommendation that steps be taken to review the quality and quantity of the food provided to inmates.	European Committee for the Prevention of Torture and Inhuman or Degrading Treatment or Punishment (CPT) (2019). Report to the Lithuanian Government on the visit to Lithuania carried out by the European Committee for the Prevention of Torture and Inhuman or Degrading Treatment or Punishment (CPT) from 20 to 27 April 2018 [CPT/Inf(2019) 18]. Strasbourg: Council of Europe.	2018	2019	ad hoc	Food and nutrition	quality of food
Luxembourg	133. [trans.] [Centre pénitentiaire d’Uerschterhaff] The cells were of an appropriate size (10m² each) and were equipped with (…) a small refrigerator provided free of charge. In addition, each unit had two common rooms, one equipped with a kitchen available to remand prisoners and used as a canteen (…). 137. [trans.] [Centre pénitentiaire d’Uerschterhaff] women placed under common regime (...). …		European Committee for the Prevention of Torture and Inhuman or Degrading Treatment or Punishment (CPT) (2023). Rapport au Gouvernement du Grand-Duché de Luxembourg relatif à la visite périodique effectuée au Luxembourg par le Comité européen pour la prévention de la torture et des peines ou traitements inhumains ou dégradants (CPT) du 27 mars au 4 avril 2023 [CPT/Inf (2023) 26]. Strasbourg: Coun…	2023	2023	periodic	Food and nutrition Vulnerable populations Work and activities	kitchen facilities eating area women work workshop
Luxembourg	39. [trans.] The CPT welcomes the fact that almost all prison units have a communal area with a kitchen and telephone.		European Committee for the Prevention of Torture and Inhuman or Degrading Treatment or Punishment (CPT) (2015). Rapport au Gouvernement du Grand-Duché de Luxembourg relatif à la visite effectuée au Luxembourg par le Comité européen pour la prévention de la torture et des peines ou traitements inhumains ou dégradants (CPT) du 28 janvier au 2 février 2015 [CPT/Inf (2015) 30]. Strasbourg: Council of…	2015	2015	periodic	Food and nutrition	kitchen facilities
Malta	72. The delegation observed that there was no strategy in place regarding the management of those thought to be at risk of self-harm. For instance, there were no clear guidelines available to health-care staff on how to address incidences of food refusal. 76. In the course of the delegation’s visit to CCF, there was an outbreak of diarrhoea. (...) Health Inspectors attended the prison on the morn…	77. The CPT recommends that the Maltese authorities put in place robust policies to deal immediately with health (and other) crises that may take place within the prison, including adopting a proactive approach, with a view to minimising the risk of the spread of certain infections and ensure the speedier analysis of test results. To this end, regular health checks of the food quality, storage pr…	European Committee for the Prevention of Torture and Inhuman or Degrading Treatment or Punishment (CPT) (2016). Report to the Maltese Government on the visit to Malta carried out by the European Committee for the Prevention of Torture and Inhuman or Degrading Treatment or Punishment (CPT) from 3 to 10 September 2015 [CPT/Inf (2016) 25]. Strasbourg: Council of Europe.	2015	2016	periodic	Conditions and issues Food and nutrition	resistance quality of food specialized nutrition food provision by external relatives
Monaco	29. [trans.] Collective living facilities are also unsuitable for prolonged deprivation of liberty (the prison includes (…) a kitchen (…)). 52. [trans.] The CPT welcomes the increase of more than a third in the number of prison officers (at the time of the visit, the prison service had 47 staff: (...) three cooks (...)) (…). 68. [trans.] [SPPM closed units I and II] For example, group activities …		European Committee for the Prevention of Torture and Inhuman or Degrading Treatment or Punishment (CPT) (2021). Rapport au Gouvernement de la Principauté de Monaco relatif à la visite effectuée à Monaco par le Comité européen pour la prévention de la torture et des peines ou traitements inhumains ou dégradants (CPT) du 15 au 18 septembre 2020 [CPT/Inf (2021) 12]. Strasbourg: Council of Europe.	2020	2021	periodic	Food and nutrition	kitchen facilities preparations of food eating area
Montenegro	5. Those women prisoners (...) who were unable to work in prison (while remunerated food distribution work was permitted for women prisoners, this was only available in practice for one or two women prisoners, upon judicial authorisation), found themselves unable to afford the price of essential hygiene products (...), at the higher price charged by the canteen/ prison purchase list. 72. At a min…		European Committee for the Prevention of Torture and Inhuman or Degrading Treatment or Punishment (CPT) (2023). Report to the Government of Montenegro on the ad hoc visit to Montenegro carried out by the European Committee for the Prevention of Torture and Inhuman or Degrading Treatment or Punishment (CPT) from 7 to 13 June 2022 [CPT/Inf (2023) 10]. Strasbourg: Council of Europe.	2022	2023	ad hoc	Vulnerable populations Food and nutrition Work and activities	women quantity of food quality of food work
Montenegro	45. [Pavilions A, C, D, F] The visiting rooms for families and kitchen had also been renovated. (...) only 30% of the inmates placed in the closed section of the KPD had access to a remunerated activity or work, (...) or in cleaning and maintenance work and distribution of food. 52. The kitchen area was well maintained and inspected regularly by the municipality hygiene department, and no prisone…		European Committee for the Prevention of Torture and Inhuman or Degrading Treatment or Punishment (CPT) (2019). Report to the Government of Montenegro on the visit to Montenegro carried out by the European Committee for the Prevention of Torture and Inhuman or Degrading Treatment or Punishment (CPT) from 9 to 16 October 2017 [CPT/Inf (2019) 2]. Strasbourg: Council of Europe.	2017	2019	periodic	Work and activities Food and nutrition	work kitchen facilities quality of food
North Macedonia	25. In the midst of a sea of misery at Idrizovo Prison, the CPT’s delegation found a wing (No. 9) with excellent conditions (...) fridges, cooking appliances (...), all bought with the inmates’ own funds. The common areas were pleasant with (...) a freezer (...). 29. As for the food at Idrizovo Prison, the delegation once again was able to observe for itself both the meagre portions and the inade…	29. The CPT once again calls upon the national authorities to ensure that all meals correspond to the legal norms and to the daily menu. Further, all meals should be distributed to prisoners in a respectful manner, with due regard to hygiene.	European Committee for the Prevention of Torture and Inhuman or Degrading Treatment or Punishment (CPT) (2017). Report to the Government of “the former Yugoslav Republic of Macedonia” on the visit to “the former Yugoslav Republic of Macedonia” carried out by the European Committee for the Prevention of Torture and Inhuman or Degrading Treatment or Punishment (CPT) from 6 to 9 December 2016 [CPT/I…	2016	2017	ad hoc	Food and nutrition	kitchen facilities quality of food quantity of food distribution of food
North Macedonia	25. At Idrizovo Prison, despite the opening of a new kitchen, prisoners continued to complain about the lack of variation in the menu, an absence of fresh vegetables and fruits and no account being taken of the dietary needs of prisoners. A check of the food served on the day of the visit did not appear to conform with the menu; the delegation observed, for example, no meat in the portions distri…	25. The CPT calls upon the national authorities to ensure that: all meals provided to inmates correspond to the minimum legal norms provided for in the national legislation (...) and that the dietary requirements of prisoners with specific needs are duly respected; an oversight system for the quality and quantity of the food is put in place; the kitchens are regularly inspected, with a special fo…	European Committee for the Prevention of Torture and Inhuman or Degrading Treatment or Punishment (CPT) (2021). Report to the Government of North Macedonia on the visit to North Macedonia carried out by the European Committee for the Prevention of Torture and Inhuman or Degrading Treatment or Punishment (CPT) from 7 to 9 December 2020 [CPT/Inf (2021) 18]. Strasbourg: Council of Europe.	2020	2021	ad hoc	Food and nutrition	quality of food quantity of food kitchen facilities
North Macedonia	49. [Idrizovo Prison] The number of prison officers on duty at any given time on each of the units remained woefully low (i.e. in the main closed regime building there were four prison officers on duty during the day for 557 prisoners and moreover the officers were not present on any of the nine wings except during specific moments of the day such as during the distribution of food or unlocking f…	49. The CPT once again calls upon the national authorities to take the necessary steps to ensure that: all meals provided to inmates correspond to the minimum legal norms provided for in the national legislation (Section 161 of the LES) and that the dietary requirements of prisoners with specific needs are duly respected; an oversight system for the quality and quantity of the food provided to pr…	European Committee for the Prevention of Torture and Inhuman or Degrading Treatment or Punishment (CPT) (2021). Report to the authorities of North Macedonia on the visit to North Macedonia carried out by the European Committee for the Prevention of Torture and Inhuman or Degrading Treatment or Punishment (CPT) from 2 to 10 December 2019 [CPT/Inf (2021) 8]. Strasbourg: Council of Europe.	2019	2021	periodic	Food and nutrition Work and activities Vulnerable populations Conditions and issues	distribution of food preparation of food quality of food quantity of food specialized nutrition kitchen facilities work prison staff vocational training women others
	70. [Idrizovo Prison] (...) only 91 of the 573 prisoners in the closed regime were engaged in work (predominantly on food distribution, bakery (...)) (...). The situation of the 48 female prisoners at Idrizovo Prison was slightly more favourable (...), and 35 were working at the time of the CPT’s visit (i.e. (...) kitchen assistants (...)). At Skopje and Štip Prisons, several workshops, vocationa…
North Macedonia	46. The second phase of the reconstruction of Idrizovo Prison (...), entails the construction of (...) a kitchen (...). 47. In the course of the 2023 periodic visit the CPT delegation visited the three largest penal correctional institutions (Idrizovo, Prilep and Štip) accommodating sentenced prisoners and the main remand prison in the country (Skopje Prison): iii. [Skopje Prison] A few renovatio…	59. The CPT once again calls upon the national authorities to take the necessary steps to ensure that: all meals provided to inmates correspond to the minimum legal norms provided for in the national legislation (Article 161 of the LES) and that the dietary requirements of prisoners with specific needs are duly respected; an oversight system for the quality and quantity of the food provided to pr…	European Committee for the Prevention of Torture and Inhuman or Degrading Treatment or Punishment (CPT) (2024). Report to the Government of North Macedonia on the visit to North Macedonia carried out by the European Committee for the Prevention of Torture and Inhuman or Degrading Treatment or Punishment (CPT) from 2 to 12 October 2023 [CPT/Inf (2024) 17]. Strasbourg: Council of Europe.	2023	2024	periodic	Conditions and issues Food and nutrition Work and activities Vulnerable populations	disciplinary measure others kitchen facilities food provision by external relatives quality of food quantity of food preparation of food access to food work juveniles
	59. Most prisoners continued to rely on food parcels sent to them by their families and the opportunity to cook in their cells or communal areas as provided by the prison management. Prisoners were generally satisfied with the quality, quantity and variety of food provided to them in Štip and Prilep Prisons, due to recent improvements and renovations of the kitchen equipment and the procurement o…
Poland	96. [Białystok, Juvenile Correctional Facility] The ground floor contained a kitchen with a canteen (…). Each of the accommodation floors had (...), a kitchen where boys cooked the meals themselves (boys from induction (...) and re-adaptation (...) groups were not allowed to cook themselves and ate in the canteen) (...).		European Committee for the Prevention of Torture and Inhuman or Degrading Treatment or Punishment (CPT) (2018). Report to the Polish Government on the visit to Poland carried out by the European Committee for the Prevention of Torture and Inhuman or Degrading Treatment or Punishment (CPT) from 11 to 22 May 2017 [CPT/Inf (2018) 39]. Strasbourg: Council of Europe.	2017	2018	periodic	Vulnerable populations	juveniles
Portugal	48. [Porto Prison] Prisoners ate their meals in a large refectory with two separate seating areas, organised on a wing by wing basis. 75. [Lisbon Central prison] There was also no table or chair and the inmates had to eat their meals sitting on the bed during their induction period. (...) The CPT considers that the general practice of allowing inmates to eat their meals together in a refectory is…	57. The CPT also recommends that the policy of compelling inmates to eat their meals in the communal dining rooms in silence, with any talking punished, be ended.	European Committee for the Prevention of Torture and Inhuman or Degrading Treatment or Punishment (CPT) (2020). Report to the Portuguese Government on the visit to Portugal carried out by the European Committee for the Prevention of Torture and Inhuman or Degrading Treatment or Punishment (CPT) from 3 to 12 December 2019 [CPT/Inf (2020) 33]. Strasbourg: Council of Europe.	2019	2020	ad hoc	Food and nutrition Conditions and issues	eating area others
Portugal	39. At Lisbon Central Prison, several juveniles and young adults, held in individual cells in D Wing, stated that they had been subjected to slaps, punches and kicks in their cell by two or more prison officers at lock-up time (in the morning or in the evening), apparently because they had spoken during meal time (...). As was the case during the CPT’s 2012 and 2013 visits, a number of inmates al…	46. The CPT invites the Portuguese authorities to check the quality of the food provided at Caxias Prison and to examine the possibilities for renovating the kitchen.	European Committee for the Prevention of Torture and Inhuman or Degrading Treatment or Punishment (CPT) (2018). Report to the Portuguese Government on the visit to Portugal carried out by the European Committee for the Prevention of Torture and Inhuman or Degrading Treatment or Punishment (CPT) from 27 September to 7 October 2016 [CPT/Inf (2018) 6]. Strasbourg: Council of Europe.	2016	2018	periodic	Vulnerable populations Food and nutrition Work and activities	juveniles quality of food kitchen facilities work
Portugal	56. [Lisbon Central Prison] (...) there were no tables or chairs in most cells, obliging the prisoners in wing F to eat their meals sitting on the bed. 73. [Tires Prison] Work options included maintenance and cleaning ((...) kitchen (...) – usually paid around €100 per month) (...). The majority of prisoners who were not enrolled in an organised activity and those who were accommodated in the reg…	58. Further, the CPT recommends once again that the policy of compelling prisoners to eat their meals in the communal dining rooms in silence, with any talking punished, be ended. 80. In particular, the Portuguese authorities should take measures to ensure that mothers and young children in Tires and Santa Cruz do Bispo Feminino Prisons have access to cooking and washing facilities and, if possib…	European Committee for the Prevention of Torture and Inhuman or Degrading Treatment or Punishment (CPT) (2023). Report to the Portuguese Government on the periodic visit to Portugal carried out by the European Committee for the Prevention of Torture and Inhuman or Degrading Treatment or Punishment (CPT) from 23 May to 3 June 2022 [CPT/Inf (2023) 35]. Strasbourg: Council of Europe.	2022	2023	periodic	Vulnerable populations Food and nutrition Work and activities	children living with their mothers pregnancy breastfeeding mothers women eating area prison staff work vocational training
Republic of Moldova	18. The informal “code of conduct” required them to avoid contact with other inmates (and even their belongings) and to take their meals only at designated tables in the canteen. A number of prisoners met by the delegation – including juveniles – indicated that they had to face the constant humiliation that came with being dubbed as “untouchable”. 28. Further, the establishment’s kitchen had been…		European Committee for the Prevention of Torture and Inhuman or Degrading Treatment or Punishment (CPT) (2018). Report to the Government of the Republic of Moldova on the visit to the Republic of Moldova carried out by the European Committee for the Prevention of Torture and Inhuman or Degrading Treatment or Punishment (CPT) from 5 to 11 June 2018 [CPT/Inf (2018) 49]. Strasbourg: Council of Europ…	2018	2018	ad hoc	Conditions and issues Vulnerable populations Food and nutrition	exploitation juveniles kitchen facilities
Republic of Moldova	39. [Taraclia Prison] The prison has (...) a spacious and well-equipped kitchen (...). 59. [Goian Prison] The delegation observed that the prison subculture had not been fully eradicated (...), and the castes of informal prisoner leaders and “untouchables” could still be discerned among the juveniles. Inmates in the latter category were (...) only allowed to distribute food to other “untouchable”…	69. Steps should be taken in all prisons to ensure that food is served to inmates using appropriate equipment (such as food containers and trolleys).	European Committee for the Prevention of Torture and Inhuman or Degrading Treatment or Punishment (CPT) (2020). Report to the Government of the Republic of Moldova on the visit to the Republic of Moldova carried out by the European Committee for the Prevention of Torture and Inhuman or Degrading Treatment or Punishment (CPT) from 28 January to 7 February 2020 [CPT/Inf (2020) 27]. Strasbourg: Coun…	2020	2020	periodic	Vulnerable populations Food and nutrition Work and activities	juveniles kitchen facilities distribution of food work
Republic of Moldova	39. [Chișinău Prison] Further, between 2020 and 2021, the medical unit and the kitchen for persons held in prison were refurbished (…). 42.[Brănești and Cricova Prisons] (...) certain privileged prisoners were dwelling in spacious rooms or even small flats consisting of several rooms. Some of them were equipped with (...) kitchenettes with multi drawer fridges, coffee machines and microwave ovens…		European Committee for the Prevention of Torture and Inhuman or Degrading Treatment or Punishment (CPT) (2023). Report to the Moldovan Government on the ad hoc visit to the Republic of Moldova carried out by the European Committee for the Prevention of Torture and Inhuman or Degrading Treatment or Punishment (CPT) from 5 to 13 December 2022 [CPT/Inf (2023) 27]. Strasbourg: Council of Europe.	2022	2023	ad hoc	Food and nutrition	kitchen facilities
Republic of Moldova	67. In both prisons, the delegation heard numerous complaints from inmates about the quantity and quality of food. In this connection, the delegation was informed that the daily food allowance per prisoner was about 13 MDL (approximately 0.60 EUR). It also appeared that no special diets were available for prisoners with medical conditions such as diabetes. Further, many prisoners said that they p…	83. (...) the CPT recommends that the Moldovan authorities review the provision of food to juvenile prisoners so as to ensure that it is adequate in terms of both quantity and quality.	European Committee for the Prevention of Torture and Inhuman or Degrading Treatment or Punishment (CPT) (2016). Report to the Government of the Republic of Moldova on the visit to the Republic of Moldova carried out by the European Committee for the Prevention of Torture and Inhuman or Degrading Treatment or Punishment (CPT) from 14 to 25 September 2015 [CPT/Inf (2016) 16]. Strasbourg: Council of…	2015	2016	periodic	Food and nutrition Vulnerable populations	quality of food quantity of food specialized nutrition food provision by external relatives juveniles
Romania	73. In November 2020, a person (ST) in RMS at Galaţi Prison alleged that he had been hit with a chair on his head (...). He informed the staff about the incident but was kept in the same cell and was only moved to another cell after several days of refusing food. 77. [Craiova Prison] was severely overcrowded. (...) The conditions in Section 8 (...). There were not sufficient tables and chairs for…	81. The Committee encourages the Romanian authorities to ensure that persons in prisons are offered food of both a sufficient quantity and an adequate nutritional value. 114. The CPT reiterates its recommendation that persons on hunger strike should not be moved to a separate cell but kept in their cells to avoid isolation and to prevent additional negative effects on their psychological wellbein…	European Committee for the Prevention of Torture and Inhuman or Degrading Treatment or Punishment (CPT) (2022). Report to the Romanian Government on the ad hoc visit to Romania carried out by the European Committee for the Prevention of Torture and Inhuman or Degrading Treatment or Punishment (CPT) from 10 to 21 May 2021 [CPT/Inf (2022) 06]. Strasbourg: Council of Europe.	2021	2022	ad hoc	Conditions and issues Food and nutrition Work and activities	resistance quality of food quantity of food eating area food provision by external relatives work
Romania	81. [Aiud Prison] 309 inmates worked, (...) 159 engaged in various prison maintenance and kitchen/food distribution activities (...). 96. As for the food in the prisons visited, the delegation once again was able to observe for itself the meagre portions and the inadequacy of the diet with little fruit and vegetables, too much fatty meat and a lot of starch (mainly bread and potatoes). Many priso…	96. The CPT again recommends that the Romanian authorities take steps to guarantee that the quality and quantity of food distributed to prisoners in the prisons visited, and in all other Romanian prison establishments, comply with minimum standards on daily food intake in proteins and vitamins.	European Committee for the Prevention of Torture and Inhuman or Degrading Treatment or Punishment (CPT) (2019). Report to the Romanian Government on the visit to Romania carried out by the European Committee for the Prevention of Torture and Inhuman or Degrading Treatment or Punishment (CPT) from 7 to 19 February 2018 [CPT/Inf (2019) 7]. Strasbourg: Council of Europe.	2018	2019	periodic	Work and activities Food and nutrition	work quantity of food quality of food food provision by external relatives
Serbia	63. At Sremska Mitrovica Correctional Institution, the delegation was inundated by complaints about the poor quality of the food as well as the unhygienic manner in which it was distributed. Further, the menu appeared to be monotonous and the provision of fresh vegetables and fruit rare. In particular, the separate facilities accommodating the prison kitchen, canteen and the preparation room were…	64. The CPT calls upon the Serbian authorities to take urgent steps in order to: (...) guarantee that the quality and quantity of food distributed to prisoners at Sremska Mitrovica Correctional Institution comply with minimum standards on daily food intake as regards proteins and vitamins, and that food is distributed to inmates at an adequate temperature and respecting hygiene standards.	European Committee for the Prevention of Torture and Inhuman or Degrading Treatment or Punishment (CPT) (2016). Report to the Government of Serbia on the visit to Serbia carried out by the European Committee for the Prevention of Torture and Inhuman or Degrading Treatment or Punishment (CPT) from 26 May to 5 June 2015 [CPT/Inf (2016) 21]. Strasbourg: Council of Europe.	2015	2016	periodic	Food and nutrition	quality of food distributions of food kitchen facilities
Serbia	61. The CPT’s delegation was positively impressed by the equipment, level of hygiene and variety of food offered to prisoners at Pančevo Correctional Institution. Food was distributed in thermo-heated containers and prisoners were complimentary of the quality and variety of food as well as the respect for dietary needs. At Belgrade District Prison, the CPT’s delegation did not receive complaints …	61. The CPT recommends that steps be taken at Požarevac Correctional Institution to improve the quality and quantity of food provided to prisoners; the daily menus should comply with minimum nutritional standards. Further, meals should be distributed to prisoners at an adequate temperature, and respect hygiene standards. In addition, hygiene and cleanliness in the kitchen should be improved and t…	European Committee for the Prevention of Torture and Inhuman or Degrading Treatment or Punishment (CPT) (2022). Report to the Serbian Government on the periodic visit to Serbia carried out by the European Committee for the Prevention of Torture and Inhuman or Degrading Treatment or Punishment (CPT) from 9 to 19 March 2021 [CPT/Inf (2022) 03]. Strasbourg: Council of Europe.	2021	2022	periodic	Food and nutrition Work and activities	quality of food food distribution kitchen facilities eating area work vocational training
Serbia	58. The quality of food was considered by detainees to be satisfactory in the prisons visited, although detainees complained about the poor supply of fresh fruit and vegetables and the modalities of food distribution in Sremska Mitrovica KPZ (that is, detainees received food in their own plastic plates or bowls, which remained in the cells after consuming their meals). The delegation also noted t…	58. The CPT recommends that at Sremska Mitrovica KPZ more fresh fruit and vegetables be provided to remand prisoners and the food distribution arrangements be reviewed in order to respect hygiene norms. Further, juveniles in remand detention should be provided with adequately nutritious, sufficiently calorific and well-balanced diet, as well as access to plenty of fluids for their needs. Further,…	European Committee for the Prevention of Torture and Inhuman or Degrading Treatment or Punishment (CPT) (2024). Report to the Serbian Government on the visit to Serbia carried out by the European Committee for the Prevention of Torture and Inhuman or Degrading Treatment or Punishment (CPT) from 21 to 30 March 2023 [CPT/Inf (2024) 04]. Strasbourg: Council of Europe.	2023	2024	ad hoc	Food and nutrition Vulnerable populations Work and activities	quality of food distribution of food juveniles women work
Slovak Republic	38. (...) the CPT is very concerned about the situation of two prisoners with severe learning disabilities who were being held at Leopoldov Prison under conditions which, in its view, could easily amount to inhuman and degrading treatment. (...) They were unable to take care of themselves, let alone of their cells (...). He frequently also spilled his food on the floor and then ate it with his ha…		European Committee for the Prevention of Torture and Inhuman or Degrading Treatment or Punishment (CPT) (2019). Report to the Slovak Government on the visit to the Slovak Republic carried out by the European Committee for the Prevention of Torture and Inhuman or Degrading Treatment or Punishment (CPT) from 19 to 28 March 2018 [CPT/Inf(2019) 20]. Strasbourg: Council of Europe.	2018	2019	periodic	Vulnerable populations Food and nutrition	persons with disabilities eating area
Slovenia	43. [Maribor Prison] (…) nine remand prisoners worked (metal workshop, kitchen) (…). 44. There were 82 sentenced prisoners (out of 127) working ((…) kitchen (…)) (…).		European Committee for the Prevention of Torture and Inhuman or Degrading Treatment or Punishment (CPT) (2017). Report to the Slovenian Government on the visit to Slovenia carried out by the European Committee for the Prevention of Torture and Inhuman or Degrading Treatment or Punishment (CPT) from 28 March to 4 April 2017 [CPT/Inf (2017) 27]. Strasbourg: Council of Europe.	2017	2017	periodic	Work and activities	work
Spain	44. The following represent a sample of the credible allegations of ill-treatment of inmates by prison officers received by the CPT’s delegation in each of the establishments visited: v) an inmate from Teixeiro Prison alleged that on 9 August 2016, following a verbal altercation with prison officers in the course of a search of his cell (...), he received no food during the period of mechanical f…		European Committee for the Prevention of Torture and Inhuman or Degrading Treatment or Punishment (CPT) (2017). Report to the Spanish Government on the visit to Spain carried out by the European Committee for the Prevention of Torture and Inhuman or Degrading Treatment or Punishment (CPT) from 27 September to 10 October 2016 [CPT/Inf (2017) 34]. Strasbourg: Council of Europe.	2016	2017	periodic	Conditions and issues Work and activities	disciplinary measure eating area vocational training work
Spain	39. The CPT was informed of various programmes approved to renovate the prison estate such as the upgrading of digital systems, the renovation of kitchen areas (...). 41. The Spanish authorities acted as from the end of January 2020 to put in place a series of measures to prevent the spread of COVID-19 within prisons (...). These included the following: (...) Meals taken in shifts to reduce numbe…		European Committee for the Prevention of Torture and Inhuman or Degrading Treatment or Punishment (CPT) (2021). Report to the Spanish Government on the visit to Spain carried out by the European Committee for the Prevention of Torture and Inhuman or Degrading Treatment or Punishment (CPT) from 14 to 28 September 2020 [CPT/Inf (2021) 27]. Strasbourg: Council of Europe.	2020	2021	periodic	Food and nutrition Work and activities Vulnerable populations	kitchen facilities eating area workshop work women
Spain	47. [Catalan Prison] (...) a new draft circular on mechanical fixation of inmates was being developed by the DGSP. The draft circular introduces novelties such as: (...) the draft sets down more stringent intervals for security and medical supervision of the measure and specifically provides for the provision of food to the inmate (...). 52. (…) the supervision of fixated prisoners remained inade…		European Committee for the Prevention of Torture and Inhuman or Degrading Treatment or Punishment (CPT) (2020). Report to the Spanish Government on the visit to Spain carried out by the European Committee for the Prevention of Torture and Inhuman or Degrading Treatment or Punishment (CPT) from 6 to 13 September 2018 [CPT/Inf (2020) 5]. Strasbourg: Council of Europe.	2018	2020	ad hoc	Conditions and issues Work and activities Vulnerable populations	disciplinary measure work children living with their mothers women
Sweden	35. [Helsingborg Remand Prison, Trelleborg Remand Prison, Ystad Remand Prison] The provision of food and personal hygiene items does not call for any particular comment either.		European Committee for the Prevention of Torture and Inhuman or Degrading Treatment or Punishment (CPT) (2021). Report to the Swedish Government on the visit to Sweden carried out by the European Committee for the Prevention of Torture and Inhuman or Degrading Treatment or Punishment (CPT) from 18 to 29 January 2021 [CPT/Inf (2021) 20]. Strasbourg: Council of Europe.	2021	2021	periodic	Food and nutrition	provision of food
Sweden	43. [Kronoberg Remand Prison] The outdoor exercise facilities and kitchen were located on the tenth floor. 55. [Saltvik Prison, high-security unit] Each sub-unit had a large common area with a kitchen, a dining area and a recreation space. It was envisaged that in the very near future prisoners would be able to cook in the kitchens for themselves. 68. [Saltvik Prison] Each unit had a big recreati…		European Committee for the Prevention of Torture and Inhuman or Degrading Treatment or Punishment (CPT) (2016). Report to the Swedish Government on the visit to Sweden carried out by the European Committee for the Prevention of Torture and Inhuman or Degrading Treatment or Punishment (CPT) from 18 to 28 May 2015 [CPT/Inf (2016) 1]. Strasbourg: Council of Europe.	2015	2016	periodic	Food and nutrition Work and activities	kitchen facilities eating area preparation of food work workshop
Switzerland	111. [trans.] [prisons du Bois-Mermet et de Champ-Dollon] (…) there were plans to reintroduce communal meals in certain wings for some of the remand prisoners, and to improve the programme of activities (following the incidents in February 2014, which involved riots and communal fights between different groups of inmates, during which several dozen were injured, communal activities and meals had …		European Committee for the Prevention of Torture and Inhuman or Degrading Treatment or Punishment (CPT) (2025). Rapport au Conseil fédéral suisse relatif à la visite effectuée en Suisse par le Comité européen pour la prévention de la torture et des peines ou traitements inhumains ou dégradants (CPT) du 19 au 28 mars 2024 [CPT/Inf (2025) 01]. Strasbourg: Council of Europe.	2024	2025	ad hoc	Food and nutrition Conditions and issues	eating area disciplinary measure
Switzerland	65. [trans.] [Champ-Dollon prison] (...) when the delegation's doctors consulted the CLTs, it emerged that in two cases the allegations of ill-treatment by guards analysed in the files appeared credible in view of the detailed descriptions of the injuries caused during these incidents: (i) The first detainee alleged that she had initially been verbally insulted by the guard while she was in a lar…		European Committee for the Prevention of Torture and Inhuman or Degrading Treatment or Punishment (CPT) (2022). Rapport au Conseil fédéral suisse relatif à la visite effectuée en Suisse par le Comité européen pour la prévention de la torture et des peines ou traitements inhumains ou dégradants (CPT) du 22 mars au 1er avril 2021 [CPT/Inf (2022) 9]. Strasbourg: Council of Europe.	2021	2022	periodic	Vulnerable populations Food and nutrition	women eating area kitchen facilities
Switzerland	41. [trans.] [prison de Champ-Dollon] In order to put an end to this violence, strict measures have been taken by the prison management: a ban on all physical contact between members of the two groups (...), an end to communal meals, the disappearance of the progressive regime in the ‘north’ and ‘south’ wings, and so on. 45. [trans.] [‘la Stampa’ cantonal prison] (...) benefited from (...) two an…		European Committee for the Prevention of Torture and Inhuman or Degrading Treatment or Punishment (CPT) (2016). Rapport au Conseil fédéral suisse relatif à la visite effectuée en Suisse par le Comité européen pour la prévention de la torture et des peines ou traitements inhumains ou dégradants (CPT) du 13 au 24 avril 2015 [CPT/Inf (2016) 18]. Strasbourg: Council of Europe.	2015	2016	periodic	Conditions and issues Food and nutrition	disciplinary measure kitchen facilities
The Netherlands	The Kingdom in Europe 37. (...) almost all the inmates at De Schie and Krimpen aan den IJssel Prisons complained about the pre-packed frozen food provided by an external caterer, in respect of both quality and quantity. The delegation witnessed that a large quantity of food remained untouched and was thrown away. In this context, the approach developed at Zuyder Bos Prison should be welcomed. In …		European Committee for the Prevention of Torture and Inhuman or Degrading Treatment or Punishment (CPT) (2017). Report to the Government of the Netherlands on the visit to the Netherlands carried out by the European Committee for the Prevention of Torture and Inhuman or Degrading Treatment or Punishment (CPT) from 2 to 13 May 2016 [CPT/Inf (2017) 1]. Strasbourg: Council of Europe.	2016	2017	periodic	Food and nutrition	quality of food quantity of food distribution of food preparation of food
The Netherlands	The Kingdom in Europe 107. At Vught Prison, the delegation noted several incidents of violence and aggression by prisoners against staff as well as against other persons. (...) it also became clear that (...) the limited possibilities to cook on their wings created tensions among persons held in the remand section (...). 108. In the CPT’s view, the almost daily tensions at the remand section at D…	The Kingdom in Europe 113. The CPT recommends that the Dutch authorities take the necessary steps to monitor the nutritional quality of the food provided to persons deprived of their liberty in prison. It would also like to be informed whether the new contract for food supply has been signed, whether the food quality has improved, and whether the different dietary requirements of detained persons…	European Committee for the Prevention of Torture and Inhuman or Degrading Treatment or Punishment (CPT) (2023). Report to the Government of the Netherlands on the periodic visit to the Kingdom of the Netherlands carried out by the European Committee for the Prevention of Torture and Inhuman or Degrading Treatment or Punishment (CPT) from 10 to 25 May 2022 [CPT/Inf (2023) 12]. Strasbourg: Council …	2022	2023	periodic	Conditions and issues Food and nutrition Work and activities Vulnerable populations	resistance kitchen facilities quality of food quantity of food distribution of food preparation of food access to food eating area specialized nutrition work women juveniles persons with disabilities
	118. The delegation gained a positive view of the newly created limited security unit (Beperkt Beveiligde Afdelingen – BBA unit) for reintegration at Dordrecht Prison (...). Persons in the unit could manage their own time and were free to see family or buy their own food in the community (...). 125. Nine of the 10 inmates were held under a restricted high-security regime in groups of three person…
	310. [section for women] As regards the regime, cell doors were open throughout the day and women had access to a spacious outdoor yard located within their block which was in a good state of repair and had a volleyball court, as well as to a kitchen where they could cook together. Sint Maarten 382. The risks linked with the lack of medical screening upon admission and the insufficient presence o…
Türkiye	99. With the exception of a small number of prisoners working in the establishments’ general services (kitchen, food distribution, etc.). 112. At Menemen R-type Prison, the delegation was informed by the management that special diets could be ordered and assessments of the dietary needs of inmates could be carried out by a medical dietician at the State Hospital. The delegation was also told that…	112. The CPT recommends that the provision of special diets be reviewed at Izmir-Menemen R-type Prison, in the light of the preceding remarks.	European Committee for the Prevention of Torture and Inhuman or Degrading Treatment or Punishment (CPT) (2020). Report to the Turkish Government on the visit to Turkey carried out by the European Committee for the Prevention of Torture and Inhuman or Degrading Treatment or Punishment (CPT) from 10 to 23 May 2017 [CPT/Inf (2020) 22]. Strasbourg: Council of Europe.	2017	2020	periodic	Work and activities Food and nutrition	work specialized nutrition distribution of food quality of food
Ukraine	53. The material conditions at Colony No. 25 had remained as observed during the September 2014 ad hoc visit, namely very good (...). It is also noteworthy that many of the inmates interviewed praised the food offered to them. 56. The CPT has no major concerns as regards the material conditions in the general accommodation blocks of Colony No. 100. (...). The delegation heard hardly any complaint…		European Committee for the Prevention of Torture and Inhuman or Degrading Treatment or Punishment (CPT) (2017). Report to the Ukrainian Government on the visit to Ukraine carried out by the European Committee for the Prevention of Torture and Inhuman or Degrading Treatment or Punishment (CPT) from 21 to 30 November 2016 [CPT/Inf (2017) 15]. Strasbourg: Council of Europe.	2016	2017	ad hoc	Food and nutrition	quality of food
Ukraine	47. As regards life-sentenced prisoners’ conditions of detention (...). The unit consisted of a spacious dormitory equipped with (…) a well-equipped kitchen (…).		European Committee for the Prevention of Torture and Inhuman or Degrading Treatment or Punishment (CPT) (2020). Report to the Ukrainian Government on the visit to Ukraine carried out by the European Committee for the Prevention of Torture and Inhuman or Degrading Treatment or Punishment (CPT) from 4 to 13 August 2020 [CPT/Inf (2020) 40]. Strasbourg: Council of Europe.	2020	2020	ad hoc	Food and nutrition	kitchen facilities
Ukraine	70. (…) in all the establishments visited except in Kremenchuk, the delegation heard complaints from prisoners about poor quality of the food. 72. [Colony No. 30] (...) only a minority of sentenced inmates had a job or followed any structured education or vocational training (some 120 inmates attended the vocational centre training prisoners in professions such as (...) cook). 97. Inadequate staf…		European Committee for the Prevention of Torture and Inhuman or Degrading Treatment or Punishment (CPT) (2018). Report to the Ukrainian Government on the visit to Ukraine carried out by the European Committee for the Prevention of Torture and Inhuman or Degrading Treatment or Punishment (CPT) from 8 to 21 December 2017 [CPT/Inf (2018) 41]. Strasbourg: Council of Europe.	2017	2018	periodic	Food and nutrition Work and activities Conditions and issues	quality of food vocational training exploitation
Ukraine	42. (…) the long-standing phenomenon of informal prisoner hierarchy was still prevalent throughout the Ukrainian prison system (…). (...) those who find themselves at the bottom of this hierarchy (...) were required by the informal hierarchy’s “code of conduct” (...) to comply with a range of other restrictions (for example, not to use communal facilities or have their meal at the same table with…		European Committee for the Prevention of Torture and Inhuman or Degrading Treatment or Punishment (CPT) (2024). Report to the Ukrainian Government on the visit to Ukraine carried out by the European Committee for the Prevention of Torture and Inhuman or Degrading Treatment or Punishment (CPT) from 16 to 27 October 2023 [CPT/Inf (2024) 20]. Strasbourg: Council of Europe.	2023	2024	periodic	Conditions and issues Food and nutrition Work and activities	exploitation kitchen facilities eating area work
United Kingdom (England and Wales)	48. [Durham Prison] (...) the majority of them only part-time, in a broad range of work opportunities (e.g. (…) kitchen work and distribution of food). (…) There had also been plans to open additional workshops for (...) a training kitchen for persons in prison (...). At Woodhill Prison, virtually all prisoners had been engaged, either full- or part-time, in work (e.g. kitchen (...)). 50. In prin…	116. [women prison] It would also like to be informed, within one month, of the date on which the fourth woman patient referred to above was transferred to an appropriate mental health facility and to be informed on how she was managed during her time in the prison in-patient unit, including as regards personal hygiene, cell cleanliness and food management.	European Committee for the Prevention of Torture and Inhuman or Degrading Treatment or Punishment (CPT) (2022). Report to the United Kingdom Government on the periodic visit to the United Kingdom carried out by the European Committee for the Prevention of Torture and Inhuman or Degrading Treatment or Punishment (CPT) from 8 to 21 June 2021 [CPT/Inf (2022) 13]. Strasbourg: Council of Europe.	2021	2022	periodic	Work and activities Vulnerable populations	work workshop women children living with their mothers
United Kingdom (England and Wales)	55. [Doncaster and Pentonville Prisons] (...) a range of activities was on offer to prisoners, including (...) internal prison employment ((...) kitchen work, etc.). (…) at Doncaster, there were also vocational training courses in (…) food safety. 91. The situation was particularly bleak for the 43 juveniles on the main accommodation wings (...). (...) a large minority were placed on a so-called …		European Committee for the Prevention of Torture and Inhuman or Degrading Treatment or Punishment (CPT) (2017). Report to the Government of the United Kingdom on the visit to the United Kingdom carried out by the European Committee for the Prevention of Torture and Inhuman or Degrading Treatment or Punishment (CPT) from 30 March to 12 April 2016 [CPT/Inf (2017) 9]. Strasbourg: Council of Europe.	2016	2017	periodic	Work and activities Vulnerable populations	vocational training work juveniles
United Kingdom (Scottland)	54. [Glenesk Hall] (...) remand prisoners were unlocked for three to four hours during the day for exercise, recreation and communal meals (...). 55. [Grampian Prison] On the day of the delegation’s visit around half of all the prisoners were involved in a work placement or activities ((...) kitchen, etc.) (...). 101. [Peebles House, Cornton Vale Prison] (...) the vast majority of the women worke…		European Committee for the Prevention of Torture and Inhuman or Degrading Treatment or Punishment (CPT) (2019). Report to the Government of the United Kingdom on the visit to the United Kingdom carried out by the European Committee for the Prevention of Torture and Inhuman or Degrading Treatment or Punishment (CPT) from 17 to 26 October 2018 [CPT/Inf (2019) 29]. Strasbourg: Council of Europe.	2018	2019	ad hoc	Food and nutrition Work and activities Vulnerable populations	eating area work women
United Kingdom (England and Wales)	71. [Liverpool Prison] While the vermin and cockroach problem identified by HMIP had somewhat abated due to the deep-cleaning programme, large cockroaches were still evident, especially around the sink and toilet areas, their persistence doubtless assisted by the fact that prisoners had to eat every meal in their cells. (...) many prisoners complained about the unhygienic conditions in which they…		European Committee for the Prevention of Torture and Inhuman or Degrading Treatment or Punishment (CPT) (2020). Report to the United Kingdom Government on the visit to the United Kingdom carried out by the European Committee for the Prevention of Torture and Inhuman or Degrading Treatment or Punishment (CPT) from 13 to 23 May 2019 [CPT/Inf (2020) 18]. Strasbourg: Council of Europe.	2019	2020	ad hoc	Food and nutrition Work and activities	eating area work
United Kingdom (Scottland)	26. [Cornton Vale Prison, 'the Dumyat'] The women also ate alone in their cells, where their food was given to them through the door. The only regular inter-prisoner communication that the women in the SRU had was to shout through the walls to each other.		European Committee for the Prevention of Torture and Inhuman or Degrading Treatment or Punishment (CPT) (2020). Report to the United Kingdom Government on the visit to the United Kingdom carried out by the European Committee for the Prevention of Torture and Inhuman or Degrading Treatment or Punishment (CPT) from 14 to 18 October 2019 [CPT/Inf (2020) 28]. Strasbourg: Council of Europe.	2019	2020	ad hoc	Vulnerable populations	women
United Kingdom (Northern Ireland)	77. At the time of the visit, there were women on remand who were pregnant. One of the women was not eating properly or getting appropriate nutrition. (...) The management of Hydebank Wood told the CPT’s delegation at the end of the visit that they would examine the possibility of her cooking her own food. 80. Another young woman (...), who was clearly unwell and who appeared to be dissociated an…	77. The CPT trusts that this prisoner was able to improve her daily diet. More generally, it recommends that the Northern Ireland authorities ensure that all pregnant women admitted to Ash House are accommodated in suitable conditions and afforded appropriate care (...).	European Committee for the Prevention of Torture and Inhuman or Degrading Treatment or Punishment (CPT) (2018). Report to the Government of the United Kingdom on the visit to Northern Ireland carried out by the European Committee for the Prevention of Torture and Inhuman or Degrading Treatment or Punishment (CPT) from 29 August to 6 September 2017 [CPT/Inf (2018) 47]. Strasbourg: Council of Europ…	2017	2019	ad hoc	Vulnerable populations	pregnancy women

## Sheet: Human Rights Committee
Country	Results	Recommendations	Source	Year of publication	Category	Subcategory
Angola	31. (…) it is concerned about reports that prisons remain overcrowded, in part because of the large number of detainees awaiting trial, and that the conditions of detention are extremely harsh, particularly with regard to access to food (…).	32. The State party should: (c) Safeguard the right of all persons deprived of their liberty to be treated with humanity and dignity and ensure that detention conditions in all facilities for persons deprived of liberty meet the Standard Minimum Rules for the Treatment of Prisoners (the Nelson Mandela Rules), including those concerning access to (...) food.	International Covenant on Civil and Political Rights (2019). Concluding observations on the second periodic report of Angola [CCPR/C/AGO/CO/2]. New York: United Nations.	2019	Food and nutrition	access to food
Belize	30. The Committee expresses concern, however, at credible reports, including from the Ombudsman, of: (a) poor prison conditions, including overcrowding, malnutrition (…).		International Covenant on Civil and Political Rights (2019). Concluding observations on the initial report of Belize [CCPR/C/BLZ/CO/1/Add.1]. New York: United Nations.	2018	Conditions and issues	others
Benin	26. The Committee expresses its concern about the poor conditions in the State party’s prisons and particularly about (…) the lack of (…) adequate food (…).	27. (…) The State party should improve (…) access to food (…).	International Covenant on Civil and Political Rights (2015). Concluding observations on the second periodic report of Benin [CCPR/C/BEN/CO/2]. New York: United Nations.	2015	Food and nutrition	quality of food
Brazil	41. The Committee remains concerned about the conditions of detention, including severe overcrowding, (…) access to basic rights, such as food (…).	42. It should, in particular: (b) Intensify its efforts to improve the conditions of detention and ensure adequate access to food (…) for persons held in all places of deprivation of liberty.	International Covenant on Civil and Political Rights (ICRC) (2023). Concluding observations on the third periodic report of Brazil [CCPR/C/BRA/CO/3]. New York: United Nations.	2023	Food and nutrition	access to food
Burkina Faso	33. The Committee is further concerned about reports of (…) the poor quality of food served to prisoners.		International Covenant on Civil and Political Rights (2016). Concluding observations on the initial report of Burkina Faso [CCPR/C/BFA/CO/1]. New York: United Nations.	2016	Food and nutrition	quality of food
Burundi	25. The Committee remains concerned at the very high rate of prison overcrowding and the reportedly extremely harsh conditions, in particular the lack of (…) adequate food (…).		International Covenant on Civil and Political Rights (ICRC) (2023). Concluding observations on the third periodic report of Burundi [CCPR/C/BDI/CO/3]. New York: United Nations.	2023	Food and nutrition	quality of food
Cabo Verde		28. The State party should: (d) Safeguard the right of all persons deprived of their liberty to be treated with humanity and dignity and ensure that detention conditions in all facilities for persons deprived of liberty meet the United Nations Standard Minimum Rules for the Treatment of Prisoners (the Nelson Mandela Rules), including with respect to access to (...) food.	International Covenant on Civil and Political Rights (ICRC) (2019). Concluding observations on the initial report of Cabo Verde [CCPR/C/CPV/CO/1/Add.1]. New York: United Nations.	2019	Food and nutrition	quality of food
Côte d’Ivoire	19. The Committee is also concerned about reports of (…) the poor quality of food served to inmates.		International Covenant on Civil and Political Rights (2015). Concluding observations on the initial report of Côte d’Ivoire [CCPR/C/CIV/CO/1]. New York: United Nations.	2015	Food and nutrition	quality of food
Democratic Republic of the Congo	33. (…) it is concerned about: (a) reports that substandard conditions in terms of prisoners’ (…) food have led to a significant number of deaths in custody.		International Covenant on Civil and Political Rights (2017). Concluding observations on the fourth periodic report of the Democratic Republic of the Congo [CCPR/C/COD/CO/4]. New York: United Nations.	2017	Conditions and issues	others
Ecuador	29. The Committee is also concerned about the harsh conditions in prisons, which endanger the lives of inmates. The deficiencies include overcrowding, (...) and shortcomings in (...) nutrition (...), and have been exacerbated since January 2024, when the armed forces were mobilized inside prisons to maintain security.	30. The State party should (…): (d) Ensure that all persons deprived of liberty have adequate access to (…) food (...).	International Covenant on Civil and Political Rights (ICRC) (2024). Concluding observations on the seventh periodic report of Ecuador [CCPR/C/ECU/CO/7]. New York: United Nations.	2024	Food and nutrition	quality of food
Equatorial Guinea	40. (…) the Committee is concerned at reports that prisons remain overcrowded and that incarceration conditions are harsh, in particular with regard to access to food (…).	41. The State party should: (b) Safeguard the right of all persons deprived of their liberty to be treated with humanity and dignity, and ensure that the conditions in which prisoners are held comply, in all places of detention, with the United Nations Standard Minimum Rules for the Treatment of Prisoners (the Nelson Mandela Rules), including those concerning access to (...) food.	International Covenant on Civil and Political Rights (ICRC) (2019). Concluding observations on Equatorial Guinea in the absence of its initial report [CCPR/C/GNQ/CO/1]. New York: United Nations.	2019	Food and nutrition	access to food
Eritrea	29. The Committee is concerned about reports of overincarceration and overcrowding, (…) inadequate nutrition (…).		International Covenant on Civil and Political Rights (2019). Concluding observations on Eritrea in the absence of its initial report [CCPR/C/ERI/CO/1]. New York: United Nations.	2019	Food and nutrition	quality of food
Ethiopia	27. It is also concerned about reports that, despite the increased budget for the provision of essential services, detainees still lack adequate access to food (…).	28. The State party should: (a) Ensure that the conditions of detention, including with regard to access to food (...), are in compliance with relevant international human rights standards, including the United Nations Standard Minimum Rules for the Treatment of Prisoners (the Nelson Mandela Rules).	International Covenant on Civil and Political Rights (ICRC) (2022). Concluding observations on the second periodic report of Ethiopia [CCPR/C/ETH/CO/2]. New York: United Nations.	2022	Food and nutrition	access to food
Gambia	33. The Committee is concerned about: (c) The continuing harsh and life-threatening conditions in prisons, including in the Mile Two Prison, in particular overcrowding; poor food (…).	34. The State party should: (d) Revise the Prisons Act so that it is in compliance with international standards and improve the facilities and conditions of prisons, including with regard to food (…).	International Covenant on Civil and Political Rights (2018). Concluding observations on the Gambia in the absence of its second periodic report [CCPR/C/GMB/CO/2]. New York: United Nations.	2018	Food and nutrition	quality of food
Greece	24. (...) the Committee remains concerned about reports of overcrowding, (...) poor food and sanitary conditions in reception and detention centres.	25. The State party should: (a) (…) It should also ensure that persons held in all places of deprivation of liberty have adequate access to food (…).	International Covenant on Civil and Political Rights (ICRC) (2024). Concluding observations on the third periodic report of Greece [CCPR/C/GRC/CO/3]. New York: United Nations.	2024	Food and nutrition	quality of food
Guinea	35. The Committee is concerned about reports that prisons are overcrowded, in part because of the large number of detainees awaiting trial, and that the conditions of detention are extremely harsh, particularly with regard to access to food (…).		International Covenant on Civil and Political Rights (ICRC) (2018). Concluding observations on the third periodic report of Guinea [CCPR/C/GIN/CO/3]. New York: United Nations.	2018	Food and nutrition	access to food
India	39. (...) it remains concerned about the extreme overcrowding of detention centres and their deplorable conditions regarding, among others, access to (...) adequate nutrition (...).	40. The State party should (...): (a) Intensify its efforts to ensure that conditions of detention comply fully with the relevant international human rights standards, including the United Nations Standard Minimum Rules for the Treatment of Prisoners (the Mandela Rules), the Bangkok Rules, the United Nations Rules for the Protection of Juveniles Deprived of their Liberty and the United Nations St…	International Covenant on Civil and Political Rights (ICRC) (2024). Concluding observations on the fourth periodic report of India [CCPR/C/IND/CO/4]. New York: United Nations.	2024	Food and nutrition	access to food
Indonesia		29. (…) the State party should: (e) Improve conditions in places of detention and ensure adequate access to food, drinking water and health care.	International Covenant on Civil and Political Rights (ICRC) (2024). Concluding observations on the second periodic report of Indonesia [CCPR/C/IDN/CO/2]. New York: United Nations.	2024	Food and nutrition	access to food
Iran	33. (...) the Committee is concerned about the deterioration of the situation of persons deprived of their liberty in prisons and in other formal and informal places of detention, including (...) poor quality food (…).		International Covenant on Civil and Political Rights (ICRC) (2023). Concluding observations on the fourth periodic report of the Islamic Republic of Iran [CCPR/C/IRN/CO/4]. New York: United Nations.	2023	Food and nutrition	quality of food
Lao People’s Democratic Republic	25. (…) the Committee remains concerned about the reportedly harsh conditions in several prisons due to severe overcrowding, inadequate food supply (...).		International Covenant on Civil and Political Rights (2018). Concluding observations on the initial report of the Lao People’s Democratic Republic [CCPR/C/LAO/CO/1]. New York: United Nations.	2018	Food and nutrition	quantity of food
Lesotho	37. (…) it is concerned by the harsh and life-threatening conditions in prisons, which include overcrowding, (…) lack of access to adequate medical care, food and sanitary conditions.		International Covenant on Civil and Political Rights (ICRC) (2023). Concluding observations on the second periodic report of Lesotho [CCPR/C/LSO/CO/2]. New York: United Nations.	2023	Food and nutrition	access to food
Liberia	34. It is also concerned about the substandard conditions in terms of prisoners’ access to (…) food (…).	35. The State party should strengthen its efforts to substantially improve detention conditions by: (d) (…) It should also safeguard the right of all persons deprived of their liberty to be treated with humanity and dignity and ensure that detention conditions in all facilities for persons deprived of liberty meet the Standard Minimum Rules for the Treatment of Prisoners (the Nelson Mandela Rules…	International Covenant on Civil and Political Rights (2018). Concluding observations on the initial report of Liberia [CCPR/C/LBR/CO/1]. New York: United Nations.	2018	Food and nutrition	access to food
Lithuania	21. While noting the efforts to improve prison conditions, it remains concerned about multiple reports of overcrowding and poor living conditions in places of deprivation of liberty, in particular with respect to substandard hygiene, poor nutrition (...).		International Covenant on Civil and Political Rights (2018). Concluding observations on the fourth periodic report of Lithuania [CCPR/C/LTU/CO/4]. New York: United Nations.	2018	Food and nutrition	quality of food
Madagascar	37. The Committee welcomes the efforts made to open places of detention but remains concerned by: (c) the alarming rate of malnutrition among inmates, which has led to a number of deaths.		International Covenant on Civil and Political Rights (2017). Concluding observations on the fourth periodic report of Madagascar [CCPR/C/MDG/CO/4]. New York: United Nations.	2017	Conditions and issues	others
Namibia	24. (...) the Committee remains concerned about conditions of detention in the country, in particular the reportedly dire conditions in many police holding cells used for pretrial detention, including overcrowding, inadequate (...) nutrition (…).		International Covenant on Civil and Political Rights (ICRC) (2024). Concluding observations on the third periodic report of Namibia [CCPR/C/NAM/CO/3]. New York: United Nations.	2024	Food and nutrition	quality of food
Nicaragua	23. It is also concerned about the lack of information on detention registers and reports of the suspension of family visits, in particular visits by minor children, food rationing (…).	24. In accordance with the United Nations Standard Minimum Rules for the Treatment of Prisoners (the Nelson Mandela Rules), the State party should: (d) Continue its efforts to improve detention conditions in prisons and police stations, ensuring adequate access for detainees to food (...).	International Covenant on Civil and Political Rights (ICRC) (2022). Concluding observations on the fourth periodic report of Nicaragua [CCPR/C/NIC/CO/4]. New York: United Nations.	2022	Food and nutrition	quantity of food
Niger	32. It also welcomes the adoption of Act No. 2017-005 of 31 March 2017, establishing community service as a substitute for custodial sentences, and of Act No. 2017-08 of 31 March 2017 on the prison system, which provides for an increase in prisoners’ food rations from two meals a day to three. However, the Committee expresses its concern at the inadequate conditions of detention that appear to pr…		International Covenant on Civil and Political Rights (2019). Concluding observations on the second periodic report of the Niger [CCPR/C/NER/CO/2]. New York: United Nations	2019	Food and nutrition	quantity of food quality of food
Nigeria	34. The Committee remains concerned about the poor conditions of detention in police cells, military detention facilities and other places of detention, in particular regarding (…) access to medical care, food and water (...).		International Covenant on Civil and Political Rights (ICRC) (2019). Concluding observations on Nigeria in the absence of its second periodic report [CCPR/C/NGA/CO/2]. New York: United Nations.	2019	Food and nutrition	access to food
Pakistan	30. (…) the Committee remains concerned about the (…) inadequate access to food (…).	30. It should, in particular: (a) Take immediate measures to significantly reduce overcrowding in prisons, improve the conditions of detention and ensure adequate access to food (…) for persons held in all places of deprivation of liberty.	International Covenant on Civil and Political Rights (ICRC) (2024). Concluding observations on the second periodic report of Pakistan [CCPR/C/PAK/CO/2]. New York: United Nations.	2024	Food and nutrition	access to food
Peru	30. The Committee also notes with concern that many persons who are deprived of their liberty do not have adequate access to food (…).	31. (...) the State party should: (b) Intensify its efforts to improve conditions of detention and ensure adequate access to food (…) for prisoners in all places of deprivation of liberty.	International Covenant on Civil and Political Rights (ICRC) (2023). Concluding observations on the sixth periodic report of Peru [CCPR/C/PER/CO/6]. New York: United Nations.	2023	Food and nutrition	access to food
Philippines	31. It is further concerned by the reported lack of adequate access to food (…).	32. It should, in particular: (b) Intensify its efforts to improve the conditions of detention and ensure adequate access to food (…) for persons held in all places of deprivation of liberty (…).	International Covenant on Civil and Political Rights (ICRC) (2022). Concluding observations on the fifth periodic report of the Philippines [CCPR/C/PHL/CO/5]. New York: United Nations.	2022	Food and nutrition	access to food
Somalia	29. The Committee is concerned that the conditions in prisons and other places of deprivation of liberty are below internationally recognized standards as a result of overcrowding, (…) inadequate food (…).	30. The State party should (…): (a) Reduce prison overcrowding, improve detention conditions and ensure adequate access to food (…) for prisoners in all places of deprivation of liberty.	International Covenant on Civil and Political Rights (ICRC) (2024). Concluding observations on the initial report of Somalia [CCPR/C/SOM/CO/1]. New York: United Nations.	2024	Food and nutrition	quality of food
South Africa	30. The Committee is concerned at poor conditions of detention in some of the State party’s prisons, particularly with respect to (…) inadequate food (…).		International Covenant on Civil and Political Rights (2016). Concluding observations on the initial report of South Africa [CCPR/C/ZAF/CO/1]. New York: United Nations.	2016	Food and nutrition	quality of food
Suriname	27. The Committee is concerned that conditions, particularly in police holding cells, do not appear to meet international standards regarding the quality and quantity of food, water and sanitation.	28. The State party should, in particular: (a) Ensure the provision of food and water in sufficient quantity and quality (…) to all persons deprived of their liberty.	International Covenant on Civil and Political Rights (ICRC) (2024). Concluding observations on the fourth periodic report of Suriname [CCPR/C/SUR/CO/4]. New York: United Nations.	2024	Food and nutrition	quality of food quantity of food
Syrian Arab Republic	30. (...) the Committee is concerned about reports indicating harsh and poor conditions in prisons, including with regard to (…) malnutrition (…), particularly in the Saydnaya military prison, at times leading to death.	31. The State party should (…): (c) Improve conditions in places of detention and ensure adequate access to food (…).	International Covenant on Civil and Political Rights (ICRC) (2024). Concluding observations on the fourth periodic report of the Syrian Arab Republic [CCPR/C/SYR/CO/4]. New York: United Nations.	2024	Conditions and issues	others
Thailand	33. The Committee remains concerned about the high levels of overcrowding and poor conditions in many places of detention, including (…) lack of adequate food (…).		International Covenant on Civil and Political Rights (2017). Concluding observations on the second periodic report of Thailand [CCPR/C/THA/CO/2]. New York: United Nations.	2017	Food and nutrition	quality of food
Türkiye	31. (…) it is concerned that prisons continue to be overcrowded and, in particular, about reports of a lack of access to (…) food (…).	32. The State party should (...): (a) Intensify its efforts to ensure that conditions of detention comply fully with relevant international human rights standards, including the United Nations Standard Minimum Rules for the Treatment of Prisoners (the Mandela Rules) and the United Nations Rules for the Treatment of Women Prisoners and Non-custodial Measures for Women Offenders (the Bangkok Rules)…	International Covenant on Civil and Political Rights (ICRC) (2024). Concluding observations on the second periodic report of Türkiye [CCPR/C/TUR/CO/2]. New York: United Nations.	2024	Food and nutrition	access to food
Turkmenistan	22. (...) the Committee is concerned about continued reports of inhuman prison conditions, including: (a) (…) malnutrition (…).		International Covenant on Civil and Political Rights (2017). Concluding observations on the second periodic report of Turkmenistan [CCPR/C/TKM/CO/2]. New York: United Nations.	2017	Conditions and issues	others
Uganda	30. (...) the Committee remains concerned at the systemic overcrowding in prisons and other places of detention, (…) and reports indicating the inadequacy of food rations, particularly in detention centres operated by the Uganda Police Force.	31. It should, in particular: (b) Intensify its efforts to improve conditions of detention and ensure adequate access to food (…) for prisoners in all places of deprivation of liberty.	International Covenant on Civil and Political Rights (ICRC) (2023). Concluding observations on the second periodic report of Uganda [CCPR/C/UGA/CO/2]. New York: United Nations.	2023	Food and nutrition	quantity of food
Uzbekistan	32. (…) the Committee remains concerned about the poor conditions of detention, including inadequate food (…).		International Covenant on Civil and Political Rights (ICRC) (2020). Concluding observations on the fifth periodic report of Uzbekistan [CCPR/C/UZB/CO/5]. New York: United Nations.	2020	Food and nutrition	quality of food
Venezuela	27. (…) the Committee remains concerned about the high rate of overcrowding in the prison system and the fact that many persons deprived of their liberty are dependent on their families for adequate access to food (…).	28. (…) the State party should significantly reduce prison overcrowding, improve detention conditions and ensure adequate access to food (…) for prisoners in all places of deprivation of liberty.	International Covenant on Civil and Political Rights (ICRC) (2023). Concluding observations on the fifth periodic report of the Bolivarian Republic of Venezuela [CCPR/C/VEN/CO/5]. New York: United Nations.	2023	Food and nutrition	food provision by external relatives
Zambia	27. (…) the Committee remains concerned about reports of inadequate conditions in detention facilities, in particular (…) food and potable water shortages (…).	28. It should, in particular: (b) Intensify its efforts to improve the conditions of detention and ensure adequate access to food (…) for persons held in all places of deprivation of liberty (…).	International Covenant on Civil and Political Rights (ICRC) (2023). Concluding observations on the fourth periodic report of Zambia [CCPR/C/ZMB/CO/4]. New York: United Nations.	2023	Food and nutrition	quality of food
